# Supplementary material for: A Survey of Current Practice and Perspectives on Lymphadenectomy in Minimally Invasive Surgery for Endometrial Cancer in Japan
Source: J Obstet Gynaecol Res. 2025 Nov 16;51(11):e70138. doi: 10.1111/jog.70138 (PMC12620039; doi:10.1111/jog.70138)
Supplement: Supplementary file 1 — Table S1: Detailed responses to the cross‐sectional survey on current practice and perspectives on lymphadenectomy in minimally invasive surgery for endometrial cancer in Japan. [file JOG-51-0-s001.xlsx]

## Sheet: Suppl
Please enter the name of your facility.	Please provide the number of gynecological beds in your facility.	Please provide the number of gynecological surgeries per month at your facility.	Please provide the number of board-certified gynecological oncologists by the JSGO.	Please provide the number of qualified gynecological endoscopist (laparoscopy) by the JSGOE.	Please provide the number of robotic surgery console surgeon certificate holders at your facility.	Please provide the number of surgeons certified for robot-assisted surgery.	Does your facility perform laparoscopic or robotic-assisted surgery for endometrial cancer?	Please provide the ratio of laparoscopy to robotic assistance in endometrial cancer surgery.	If there are no contraindications for MIS, please select the main surgical procedure for each of the following endometrial cancer cases categorized by open surgery, laparoscopic surgery, and robotic surgery: Endometrioid carcinoma G1/G2, stage Ia, no myom	If there are no contraindications for MIS, please select the main surgical procedure for each of the following endometrial cancer cases categorized by open surgery, laparoscopic surgery, and robotic surgery: Endometrioid carcinoma G1/G2, stage Ia, with my	If there are no contraindications for MIS, please select the main surgical procedure for each of the following endometrial cancer cases categorized by open surgery, laparoscopic surgery, and robotic surgery: Special histological type, endometrioid carcino	If there are no contraindications for MIS, please select the main surgical procedure for each of the following endometrial cancer cases categorized by open surgery, laparoscopic surgery, and robotic surgery: Special histological type, endometrioid carc2	If there are no contraindications for laparoscopic or robotic-assisted surgery, please select the main surgical procedure for each of the following endometrial cancer cases: Endometrioid carcinoma G1/G2, stage Ia, with myometrial invasion2	If there are no contraindications for laparoscopic or robotic-assisted surgery, please select the main surgical procedure for each of the following endometrial cancer cases: Endometrioid carcinoma G1/G2, stage Ia, with myometrial invasion3	If there are no contraindications for laparoscopic or robotic-assisted surgery, please select the main surgical procedure for each of the following endometrial cancer cases: Special histological type, endometrioid carcinoma G3, stage Ia, no myometrial inv	If there are no contraindications for laparoscopic or robotic-assisted surgery, please select the main surgical procedure for each of the following endometrial cancer cases: Special histological type, endometrioid carcinoma G3, stage Ia, no myometrial 2	If there are no contraindications for laparoscopic or robotic-assisted surgery, please select the main surgical procedure for each of the following endometrial cancer cases: Special histological type, endometrioid carcinoma G3, stage Ia, no myometrial 3	If there are no contraindications for laparoscopic or robotic-assisted surgery, please select the main surgical procedure for each of the following endometrial cancer cases: Special histological type, endometrioid carcinoma G3, stage Ia, with myometrial i	If there are no contraindications for laparoscopic or robotic-assisted surgery, please select the main surgical procedure for each of the following endometrial cancer cases: Special histological type, endometrioid carcinoma G3, stage Ia, with myometria2	If there are no contraindications for laparoscopic or robotic-assisted surgery, please select the main surgical procedure for each of the following endometrial cancer cases: Special histological type, endometrioid carcinoma G3, stage Ia, with myometria3	Please select the choice of additional treatment if surgery with lymph node dissection omitted results in undertreatment (e.g., unexpectedly deep myometrial invasion or cervical gland involvement).	After the introduction of laparoscopic or robotic-assisted surgery for endometrial cancer, have there been any changes in surgical procedures compared to laparotomy?	Please select the reason for the change in surgical procedure from the following (multiple selections possible).	Please provide the specific changes in surgical procedures (multiple selections possible).	Please provide the criteria for omitting pelvic lymph node dissection at your institution in laparoscopic or robotic-assisted endometrial cancer surgery (multiple selections possible).	Please provide the criteria for omitting para-aortic lymph node dissection at your institution in laparoscopic or robotic-assisted endometrial cancer surgery (multiple selections possible).	Has the "physician work-style reform" introduced in April 2024 had any impact on gynecological surgery at your facility?	Please specifically describe the impact of "physician work-style reform" on gynecological surgery (multiple selections possible).	Does your facility use The Human Cancer Genome Atlas (TCGA)-based molecular genetic classification or ProMiSE classification for endometrial cancer?	Technetium (99mTc) Tilmanocept has been listed in the National Health Insurance Reimbursement Schedule as a tracer for sentinel lymph nodes in endometrial cancer surgery, but sentinel lymph node biopsy surcharges, which are procedure fees, are not recogni	If the sentinel lymph node biopsy is negative, do you omit lymph node dissection?	Would you like to introduce sentinel lymph node biopsy in endometrial cancer surgery at your facility in the future?
Institution 37	≧50	≧50	5-6	≧7	≧7	1-2	Endometrial cancer surgery is performed by both laparoscopy and robotic assistance.	Robotic-assisted surgery is more common	Total hysterectomy + bilateral adnexectomy	Total hysterectomy + bilateral adnexectomy	Total hysterectomy + bilateral adnexectomy	Total hysterectomy + bilateral adnexectomy+pelvic lymph node dissection	Total hysterectomy + bilateral adnexectomy+pelvic lymph node dissection	Total hysterectomy + bilateral adnexectomy+pelvic lymph node dissection	Total hysterectomy + bilateral adnexectomy+pelvic lymph node dissection+para-aortic lymph node dissection	No surgery	No surgery	Total hysterectomy + bilateral adnexectomy+pelvic lymph node dissection+para-aortic lymph node dissection	No surgery	No surgery	Individual response	No					No
Institution 39	≧50	≧50	3-4	1-2	5-6	0	Endometrial cancer surgery is performed by both laparoscopy and robotic assistance.	Laparoscopic surgery is more common	Total hysterectomy + bilateral adnexectomy	Total hysterectomy + bilateral adnexectomy	Total hysterectomy + bilateral adnexectomy	Total hysterectomy + bilateral adnexectomy	Total hysterectomy + bilateral adnexectomy	Total hysterectomy + bilateral adnexectomy	Total hysterectomy + bilateral adnexectomy	Total hysterectomy + bilateral adnexectomy	Total hysterectomy + bilateral adnexectomy	Total hysterectomy + bilateral adnexectomy	Total hysterectomy + bilateral adnexectomy	Total hysterectomy + bilateral adnexectomy	No surgery is performed; however, chemotherapy is administered	No					No
Institution 63	≧50	≧50	≧7	≧7	0	0	No endometrial cancer surgery is performed.																				No
Institution 223	≧50	≧50	1-2	3-4	0	0	Endometrial cancer surgery is performed only by laparoscopy.	Laparoscopic surgery is more common	No surgery	Total hysterectomy + bilateral adnexectomy	No surgery	No surgery	Total hysterectomy + bilateral adnexectomy	No surgery	No surgery	Total hysterectomy + bilateral adnexectomy+pelvic lymph node dissection+para-aortic lymph node dissection	No surgery	No surgery	Total hysterectomy + bilateral adnexectomy+pelvic lymph node dissection+para-aortic lymph node dissection	No surgery	No surgery is performed; however, chemotherapy is administered	No					No
Institution 229	≧50	≧50	≧7	≧7	≧7	3-4	Endometrial cancer surgery is performed by both laparoscopy and robotic assistance.	Laparoscopic surgery is more common	Total hysterectomy + bilateral adnexectomy	Total hysterectomy + bilateral adnexectomy	Total hysterectomy + bilateral adnexectomy	Total hysterectomy + bilateral adnexectomy	Total hysterectomy + bilateral adnexectomy	Total hysterectomy + bilateral adnexectomy	Total hysterectomy + bilateral adnexectomy+pelvic lymph node dissection+para-aortic lymph node dissection	Total hysterectomy + bilateral adnexectomy+pelvic lymph node dissection+para-aortic lymph node dissection	Total hysterectomy + bilateral adnexectomy+pelvic lymph node dissection+para-aortic lymph node dissection	Total hysterectomy + bilateral adnexectomy+pelvic lymph node dissection+para-aortic lymph node dissection	Total hysterectomy + bilateral adnexectomy+pelvic lymph node dissection+para-aortic lymph node dissection	Total hysterectomy + bilateral adnexectomy+pelvic lymph node dissection+para-aortic lymph node dissection	Basically, additional surgery is performed	No					No
Institution 235	≧50	≧50	5-6	≧7	≧7	1-2	Endometrial cancer surgery is performed by both laparoscopy and robotic assistance.	Robotic-assisted surgery is more common	No surgery	Total hysterectomy + bilateral adnexectomy	Total hysterectomy + bilateral adnexectomy	No surgery	Total hysterectomy + bilateral adnexectomy+pelvic lymph node dissection	Total hysterectomy + bilateral adnexectomy+pelvic lymph node dissection	Total hysterectomy + bilateral adnexectomy+pelvic lymph node dissection+para-aortic lymph node dissection	Total hysterectomy + bilateral adnexectomy+pelvic lymph node dissection+para-aortic lymph node dissection	No surgery	Total hysterectomy + bilateral adnexectomy+pelvic lymph node dissection+para-aortic lymph node dissection	Total hysterectomy + bilateral adnexectomy+pelvic lymph node dissection+para-aortic lymph node dissection	No surgery	Individual response	No					No
Institution 323	≧50	≧50	≧7	3-4	≧7	3-4	Endometrial cancer surgery is performed by both laparoscopy and robotic assistance.	Robotic-assisted surgery is more common	Total hysterectomy + bilateral adnexectomy+pelvic lymph node dissection	Total hysterectomy + bilateral adnexectomy+pelvic lymph node dissection	Total hysterectomy + bilateral adnexectomy+pelvic lymph node dissection	Total hysterectomy + bilateral adnexectomy+pelvic lymph node dissection	Total hysterectomy + bilateral adnexectomy+pelvic lymph node dissection	Total hysterectomy + bilateral adnexectomy+pelvic lymph node dissection	Total hysterectomy + bilateral adnexectomy+pelvic lymph node dissection+para-aortic lymph node dissection+omentectomy	No surgery	No surgery	Total hysterectomy + bilateral adnexectomy+pelvic lymph node dissection+para-aortic lymph node dissection+omentectomy	No surgery	No surgery	Basically, additional surgery is performed	No					Yes	Stricter regulations on surgery completion time	No plans to introduce at this time	No		I think I will
Institution 373	≧50	≧50	1-2	3-4	5-6	1-2	Endometrial cancer surgery is performed by both laparoscopy and robotic assistance.	Robotic-assisted surgery is more common	No surgery	Total hysterectomy + bilateral adnexectomy+pelvic lymph node dissection	Total hysterectomy + bilateral adnexectomy+pelvic lymph node dissection	No surgery	Total hysterectomy + bilateral adnexectomy+pelvic lymph node dissection	Total hysterectomy + bilateral adnexectomy+pelvic lymph node dissection	Total hysterectomy + bilateral adnexectomy+pelvic lymph node dissection+para-aortic lymph node dissection+omentectomy	No surgery	No surgery	Total hysterectomy + bilateral adnexectomy+pelvic lymph node dissection+para-aortic lymph node dissection+omentectomy	No surgery	No surgery	No surgery is performed; however, chemotherapy is administered	Yes	Technical problems with laparoscopic or robotic-assisted surgery	The technique of lymph node dissection has changed	Complications of other organs;Elderly;Severe obesity	Elderly;Complications of other organs;Severe obesity	Yes	Affecting the scheduling of surgeries;Changed the number of people participating in surgery	No plans to introduce at this time	No		I can't say either way
Institution 374	≧50	≧50	3-4	≧7	≧7	5-6	Endometrial cancer surgery is performed by both laparoscopy and robotic assistance.	Laparoscopic surgery is more common	No surgery	Total hysterectomy + bilateral adnexectomy+pelvic lymph node dissection+para-aortic lymph node dissection	Total hysterectomy + bilateral adnexectomy+pelvic lymph node dissection+para-aortic lymph node dissection	No surgery	Total hysterectomy + bilateral adnexectomy+pelvic lymph node dissection+para-aortic lymph node dissection	Total hysterectomy + bilateral adnexectomy+pelvic lymph node dissection+para-aortic lymph node dissection	No surgery	Total hysterectomy + bilateral adnexectomy+pelvic lymph node dissection+para-aortic lymph node dissection+omentectomy	Total hysterectomy + bilateral adnexectomy+pelvic lymph node dissection+para-aortic lymph node dissection+omentectomy	No surgery	Total hysterectomy + bilateral adnexectomy+pelvic lymph node dissection+para-aortic lymph node dissection+omentectomy	Total hysterectomy + bilateral adnexectomy+pelvic lymph node dissection+para-aortic lymph node dissection+omentectomy	Individual response	No					No
Institution 26	10-19	≧50	1-2	3-4	5-6	1-2	Endometrial cancer surgery is performed by both laparoscopy and robotic assistance.	Robotic-assisted surgery is more common	Total hysterectomy + bilateral adnexectomy	Total hysterectomy + bilateral adnexectomy	Total hysterectomy + bilateral adnexectomy	Total hysterectomy + bilateral adnexectomy+pelvic lymph node dissection	Total hysterectomy + bilateral adnexectomy+pelvic lymph node dissection	Total hysterectomy + bilateral adnexectomy+pelvic lymph node dissection	Total hysterectomy + bilateral adnexectomy+pelvic lymph node dissection+para-aortic lymph node dissection+omentectomy	Total hysterectomy + bilateral adnexectomy+pelvic lymph node dissection+para-aortic lymph node dissection+omentectomy	No surgery	Total hysterectomy + bilateral adnexectomy+pelvic lymph node dissection+para-aortic lymph node dissection+omentectomy	Total hysterectomy + bilateral adnexectomy+pelvic lymph node dissection+para-aortic lymph node dissection+omentectomy	No surgery	Basically, additional surgery is performed	Yes	Insurance coverage;	The indications for lymph node dissection have changed;	Histological type of endometrial cancer;Clinical stage;	Clinical stage;Histological type of endometrial cancer;Elderly;	No
Institution 27	10-19	≧50	1-2	5-6	1-2	0	Endometrial cancer surgery is performed by both laparoscopy and robotic assistance.	They are almost equal	Total hysterectomy + bilateral adnexectomy	Total hysterectomy + bilateral adnexectomy	No surgery	Total hysterectomy + bilateral adnexectomy+pelvic lymph node dissection	Total hysterectomy + bilateral adnexectomy+pelvic lymph node dissection	No surgery	Total hysterectomy + bilateral adnexectomy	Total hysterectomy + bilateral adnexectomy	No surgery	Total hysterectomy + bilateral adnexectomy+pelvic lymph node dissection+para-aortic lymph node dissection+omentectomy	No surgery	No surgery	No surgery is performed; however, chemotherapy is administered	Cannot say either way	Description in the endometrial cancer treatment guidelines or the gynecological endoscopic surgery guidelines;Technical problems with laparoscopic or robotic-assisted surgery;Insurance coverage;	The indications for lymph node dissection have changed;The method of hysterectomy has changed;	Clinical stage;Histological type of endometrial cancer;Severe obesity;Complications of other organs;Elderly;	Clinical stage;Histological type of endometrial cancer;Severe obesity;Complications of other organs;Elderly;	No
Institution 61	10-19	≧50	3-4	3-4	3-4	3-4	Endometrial cancer surgery is performed by both laparoscopy and robotic assistance.	Robotic-assisted surgery is more common	Total hysterectomy + bilateral adnexectomy	Total hysterectomy + bilateral adnexectomy	Total hysterectomy + bilateral adnexectomy	Total hysterectomy + bilateral adnexectomy+pelvic lymph node dissection	No surgery	No surgery	Total hysterectomy + bilateral adnexectomy+pelvic lymph node dissection+para-aortic lymph node dissection+omentectomy	No surgery	No surgery	Total hysterectomy + bilateral adnexectomy+pelvic lymph node dissection+para-aortic lymph node dissection	No surgery	No surgery	No surgery is performed; however, chemotherapy is administered	Cannot say either way	Description in the endometrial cancer treatment guidelines or the gynecological endoscopic surgery guidelines;Insurance coverage;	The indications for lymph node dissection have changed;	Clinical stage;Histological type of endometrial cancer;	Clinical stage;Histological type of endometrial cancer;	Yes	Stricter regulations on surgery completion time;	Not currently in use, but planned for the future	No		I can't say either way
Institution 97	10-19	≧50	0	3-4	3-4	1-2	Endometrial cancer surgery is performed only by laparoscopy.	Laparoscopic surgery is more common	Total hysterectomy + bilateral adnexectomy+pelvic lymph node dissection	Total hysterectomy + bilateral adnexectomy+pelvic lymph node dissection	No surgery	Total hysterectomy + bilateral adnexectomy+pelvic lymph node dissection	Total hysterectomy + bilateral adnexectomy+pelvic lymph node dissection	No surgery	Total hysterectomy + bilateral adnexectomy+pelvic lymph node dissection	Total hysterectomy + bilateral adnexectomy+pelvic lymph node dissection	No surgery	Total hysterectomy + bilateral adnexectomy+pelvic lymph node dissection	Total hysterectomy + bilateral adnexectomy+pelvic lymph node dissection	No surgery	Individual response	No					No
Institution 141	10-19	≧50	1-2	3-4	3-4	1-2	Endometrial cancer surgery is performed by both laparoscopy and robotic assistance.	Robotic-assisted surgery is more common	Total hysterectomy + bilateral adnexectomy	Total hysterectomy + bilateral adnexectomy	Total hysterectomy + bilateral adnexectomy	Total hysterectomy + bilateral adnexectomy	Total hysterectomy + bilateral adnexectomy	Total hysterectomy + bilateral adnexectomy	Total hysterectomy + bilateral adnexectomy+pelvic lymph node dissection+para-aortic lymph node dissection+omentectomy	Total hysterectomy + bilateral adnexectomy+pelvic lymph node dissection	Total hysterectomy + bilateral adnexectomy+pelvic lymph node dissection	Total hysterectomy + bilateral adnexectomy+pelvic lymph node dissection+para-aortic lymph node dissection+omentectomy	Total hysterectomy + bilateral adnexectomy+pelvic lymph node dissection	Total hysterectomy + bilateral adnexectomy+pelvic lymph node dissection	No surgery is performed; however, chemotherapy is administered	Yes	Description in the endometrial cancer treatment guidelines or the gynecological endoscopic surgery guidelines;Insurance coverage;Personnel problems (including changes in the number of working physicians and the introduction of work style reforms for physicians)	The indications for lymph node dissection have changed;The method of hysterectomy has changed	Clinical stage;Severe obesity;Complications of other organs;Elderly;Histological type of endometrial cancer	Elderly;Complications of other organs;Severe obesity;Clinical stage;Histological type of endometrial cancer	Yes	Changed lymph node dissection criteria;Affecting the scheduling of surgeries	No plans to introduce at this time	No		I can't say either way
Institution 220	10-19	≧50	1-2	3-4	1-2	1-2	Endometrial cancer surgery is performed by both laparoscopy and robotic assistance.	Robotic-assisted surgery is more common	Total hysterectomy + bilateral adnexectomy	Total hysterectomy + bilateral adnexectomy	Total hysterectomy + bilateral adnexectomy	Total hysterectomy + bilateral adnexectomy+pelvic lymph node dissection	Total hysterectomy + bilateral adnexectomy+pelvic lymph node dissection	Total hysterectomy + bilateral adnexectomy+pelvic lymph node dissection	Total hysterectomy + bilateral adnexectomy+pelvic lymph node dissection	Total hysterectomy + bilateral adnexectomy+pelvic lymph node dissection	Total hysterectomy + bilateral adnexectomy+pelvic lymph node dissection	Total hysterectomy + bilateral adnexectomy+pelvic lymph node dissection	Total hysterectomy + bilateral adnexectomy+pelvic lymph node dissection	Total hysterectomy + bilateral adnexectomy+pelvic lymph node dissection	No surgery is performed; however, chemotherapy is administered	No					No
Institution 263	10-19	≧50	1-2	3-4	3-4	1-2	Endometrial cancer surgery is performed by both laparoscopy and robotic assistance.	They are almost equal	Total hysterectomy + bilateral adnexectomy	Total hysterectomy + bilateral adnexectomy	Total hysterectomy + bilateral adnexectomy	Total hysterectomy + bilateral adnexectomy+pelvic lymph node dissection	Total hysterectomy + bilateral adnexectomy+pelvic lymph node dissection	Total hysterectomy + bilateral adnexectomy+pelvic lymph node dissection	Total hysterectomy + bilateral adnexectomy+pelvic lymph node dissection+para-aortic lymph node dissection+omentectomy	Total hysterectomy + bilateral adnexectomy+pelvic lymph node dissection+para-aortic lymph node dissection+omentectomy	Total hysterectomy + bilateral adnexectomy+pelvic lymph node dissection+para-aortic lymph node dissection+omentectomy	Total hysterectomy + bilateral adnexectomy+pelvic lymph node dissection+para-aortic lymph node dissection+omentectomy	Total hysterectomy + bilateral adnexectomy+pelvic lymph node dissection+para-aortic lymph node dissection+omentectomy	Total hysterectomy + bilateral adnexectomy+pelvic lymph node dissection+para-aortic lymph node dissection+omentectomy	Basically, additional surgery is performed	No					No
Institution 294	10-19	≧50	0	5-6	3-4	1-2	No endometrial cancer surgery is performed.																				No
Institution 337	10-19	≧50	3-4	3-4	5-6	1-2	Endometrial cancer surgery is performed by both laparoscopy and robotic assistance.	Robotic-assisted surgery is more common	Total hysterectomy + bilateral adnexectomy+pelvic lymph node dissection	Total hysterectomy + bilateral adnexectomy+pelvic lymph node dissection	Total hysterectomy + bilateral adnexectomy+pelvic lymph node dissection	Total hysterectomy + bilateral adnexectomy+pelvic lymph node dissection	Total hysterectomy + bilateral adnexectomy+pelvic lymph node dissection	Total hysterectomy + bilateral adnexectomy+pelvic lymph node dissection	Total hysterectomy + bilateral adnexectomy+pelvic lymph node dissection	No surgery	No surgery	Total hysterectomy + bilateral adnexectomy+pelvic lymph node dissection+para-aortic lymph node dissection	No surgery	No surgery	Individual response	Cannot say either way	Technical problems with laparoscopic or robotic-assisted surgery	The technique of lymph node dissection has changed	Elderly;Complications of other organs;Severe obesity	Histological type of endometrial cancer;Clinical stage;Severe obesity;Complications of other organs;Elderly	No
Institution 377	10-19	≧50	3-4	3-4	3-4	3-4	Endometrial cancer surgery is performed by both laparoscopy and robotic assistance.	Robotic-assisted surgery is more common	No surgery	Total hysterectomy + bilateral adnexectomy	Total hysterectomy + bilateral adnexectomy	Total hysterectomy + bilateral adnexectomy+pelvic lymph node dissection	Total hysterectomy + bilateral adnexectomy+pelvic lymph node dissection	Total hysterectomy + bilateral adnexectomy+pelvic lymph node dissection	Total hysterectomy + bilateral adnexectomy+pelvic lymph node dissection	Total hysterectomy + bilateral adnexectomy+pelvic lymph node dissection	Total hysterectomy + bilateral adnexectomy+pelvic lymph node dissection	Total hysterectomy + bilateral adnexectomy+pelvic lymph node dissection+para-aortic lymph node dissection	Total hysterectomy + bilateral adnexectomy+pelvic lymph node dissection	Total hysterectomy + bilateral adnexectomy+pelvic lymph node dissection	No surgery is performed; however, chemotherapy is administered	No					No
Institution 380	10-19	≧50	1-2	0	0	0	Endometrial cancer surgery is performed only by laparoscopy.	Laparoscopic surgery is more common	Total hysterectomy + bilateral adnexectomy	Total hysterectomy + bilateral adnexectomy	No surgery	Total hysterectomy + bilateral adnexectomy+pelvic lymph node dissection+para-aortic lymph node dissection	No surgery	No surgery	Total hysterectomy + bilateral adnexectomy+pelvic lymph node dissection+para-aortic lymph node dissection+omentectomy	No surgery	No surgery	Total hysterectomy + bilateral adnexectomy+pelvic lymph node dissection+para-aortic lymph node dissection+omentectomy	No surgery	No surgery	Individual response	No					No
Institution 392	10-19	≧50	1-2	1-2	3-4	1-2	Endometrial cancer surgery is performed only by laparoscopy.	Laparoscopic surgery is more common	Total hysterectomy + bilateral adnexectomy+pelvic lymph node dissection	Total hysterectomy + bilateral adnexectomy	No surgery	Total hysterectomy + bilateral adnexectomy+pelvic lymph node dissection	No surgery	No surgery	Total hysterectomy + bilateral adnexectomy+pelvic lymph node dissection+para-aortic lymph node dissection	No surgery	No surgery	Total hysterectomy + bilateral adnexectomy+pelvic lymph node dissection+para-aortic lymph node dissection	No surgery	No surgery	Individual response	No					No
Institution 36	20-29	≧50	3-4	3-4	≧7	3-4	Endometrial cancer surgery is performed by both laparoscopy and robotic assistance.	Robotic-assisted surgery is more common	No surgery	Total hysterectomy + bilateral adnexectomy	Total hysterectomy + bilateral adnexectomy	No surgery	Total hysterectomy + bilateral adnexectomy	Total hysterectomy + bilateral adnexectomy	Total hysterectomy + bilateral adnexectomy+pelvic lymph node dissection+para-aortic lymph node dissection+omentectomy	Total hysterectomy + bilateral adnexectomy+pelvic lymph node dissection+para-aortic lymph node dissection+omentectomy	No surgery	Total hysterectomy + bilateral adnexectomy+pelvic lymph node dissection+para-aortic lymph node dissection+omentectomy	Total hysterectomy + bilateral adnexectomy+pelvic lymph node dissection+para-aortic lymph node dissection+omentectomy	No surgery	Individual response	No					No
Institution 42	20-29	≧50	3-4	3-4	3-4	1-2	Endometrial cancer surgery is performed by both laparoscopy and robotic assistance.	Robotic-assisted surgery is more common	No surgery	Total hysterectomy + bilateral adnexectomy	Total hysterectomy + bilateral adnexectomy	Total hysterectomy + bilateral adnexectomy+pelvic lymph node dissection	Total hysterectomy + bilateral adnexectomy+pelvic lymph node dissection	Total hysterectomy + bilateral adnexectomy+pelvic lymph node dissection	Total hysterectomy + bilateral adnexectomy+pelvic lymph node dissection+para-aortic lymph node dissection+omentectomy	Total hysterectomy + bilateral adnexectomy+pelvic lymph node dissection+para-aortic lymph node dissection+omentectomy	No surgery	Total hysterectomy + bilateral adnexectomy+pelvic lymph node dissection+para-aortic lymph node dissection+omentectomy	Total hysterectomy + bilateral adnexectomy+pelvic lymph node dissection+para-aortic lymph node dissection+omentectomy	No surgery	Basically, additional surgery is performed	No					Yes	Affecting the scheduling of surgeries;Changed the number of people participating in surgery;	Not currently in use, but planned for the future	No		I think I will
Institution 43	20-29	≧50	0	5-6	3-4	1-2	No endometrial cancer surgery is performed.																				No
Institution 74	20-29	≧50	1-2	5-6	0	0	No endometrial cancer surgery is performed.																				No
Institution 85	20-29	≧50	1-2	3-4	3-4	0	Endometrial cancer surgery is performed only by laparoscopy.	Laparoscopic surgery is more common	Total hysterectomy + bilateral adnexectomy+pelvic lymph node dissection+para-aortic lymph node dissection	Total hysterectomy + bilateral adnexectomy+pelvic lymph node dissection	No surgery	Total hysterectomy + bilateral adnexectomy+pelvic lymph node dissection+para-aortic lymph node dissection	Total hysterectomy + bilateral adnexectomy+pelvic lymph node dissection	No surgery	Total hysterectomy + bilateral adnexectomy+pelvic lymph node dissection+para-aortic lymph node dissection+omentectomy	No surgery	No surgery	Total hysterectomy + bilateral adnexectomy+pelvic lymph node dissection+para-aortic lymph node dissection+omentectomy	No surgery	No surgery	Individual response	Yes	Technical problems with laparoscopic or robotic-assisted surgery;Insurance coverage;	The indications for surgery have changed;	Elderly;Complications of other organs;Clinical stage;Histological type of endometrial cancer;腫瘍量;	Histological type of endometrial cancer;Clinical stage;Complications of other organs;Elderly;腫瘍量;	Yes	Stricter regulations on surgery completion time;	No plans to introduce at this time	No		I can't say either way
Institution 149	20-29	≧50	≧7	5-6	5-6	1-2	Endometrial cancer surgery is performed by both laparoscopy and robotic assistance.	Laparoscopic surgery is more common	Total hysterectomy + bilateral adnexectomy	Total hysterectomy + bilateral adnexectomy	Total hysterectomy + bilateral adnexectomy	Total hysterectomy + bilateral adnexectomy	Total hysterectomy + bilateral adnexectomy	Total hysterectomy + bilateral adnexectomy	Total hysterectomy + bilateral adnexectomy+pelvic lymph node dissection	Total hysterectomy + bilateral adnexectomy+pelvic lymph node dissection	No surgery	Total hysterectomy + bilateral adnexectomy+pelvic lymph node dissection	Total hysterectomy + bilateral adnexectomy+pelvic lymph node dissection	No surgery	No surgery is performed; however, chemotherapy is administered	No					No
Institution 166	20-29	≧50	1-2	1-2	1-2	1-2	Endometrial cancer surgery is performed by both laparoscopy and robotic assistance.	Laparoscopic surgery is more common	Total hysterectomy + bilateral adnexectomy	Total hysterectomy + bilateral adnexectomy	Total hysterectomy + bilateral adnexectomy	Total hysterectomy + bilateral adnexectomy+pelvic lymph node dissection	Total hysterectomy + bilateral adnexectomy+pelvic lymph node dissection	Total hysterectomy + bilateral adnexectomy+pelvic lymph node dissection	Total hysterectomy + bilateral adnexectomy+pelvic lymph node dissection	Total hysterectomy + bilateral adnexectomy+pelvic lymph node dissection	Total hysterectomy + bilateral adnexectomy+pelvic lymph node dissection	Total hysterectomy + bilateral adnexectomy+pelvic lymph node dissection+para-aortic lymph node dissection+omentectomy	Total hysterectomy + bilateral adnexectomy+pelvic lymph node dissection+para-aortic lymph node dissection+omentectomy	No surgery	No surgery is performed; however, chemotherapy is administered	No					Cannot say either way	Affecting the scheduling of surgeries	No plans to introduce at this time	No		I think I will
Institution 184	20-29	≧50	1-2	1-2	3-4	1-2	Endometrial cancer surgery is performed by both laparoscopy and robotic assistance.	Robotic-assisted surgery is more common	Total hysterectomy + bilateral adnexectomy	Total hysterectomy + bilateral adnexectomy	Total hysterectomy + bilateral adnexectomy	Total hysterectomy + bilateral adnexectomy+pelvic lymph node dissection	Total hysterectomy + bilateral adnexectomy+pelvic lymph node dissection	Total hysterectomy + bilateral adnexectomy+pelvic lymph node dissection	Total hysterectomy + bilateral adnexectomy+pelvic lymph node dissection+para-aortic lymph node dissection+omentectomy	No surgery	No surgery	Total hysterectomy + bilateral adnexectomy+pelvic lymph node dissection+para-aortic lymph node dissection+omentectomy	No surgery	No surgery	Individual response	No					No
Institution 188	20-29	≧50	3-4	1-2	5-6	1-2	Endometrial cancer surgery is performed by both laparoscopy and robotic assistance.	Robotic-assisted surgery is more common	Total hysterectomy + bilateral adnexectomy+pelvic lymph node dissection	Total hysterectomy + bilateral adnexectomy+pelvic lymph node dissection	Total hysterectomy + bilateral adnexectomy+pelvic lymph node dissection	Total hysterectomy + bilateral adnexectomy+pelvic lymph node dissection	Total hysterectomy + bilateral adnexectomy+pelvic lymph node dissection	Total hysterectomy + bilateral adnexectomy+pelvic lymph node dissection	Total hysterectomy + bilateral adnexectomy+pelvic lymph node dissection+para-aortic lymph node dissection+omentectomy	Total hysterectomy + bilateral adnexectomy+pelvic lymph node dissection+para-aortic lymph node dissection+omentectomy	Total hysterectomy + bilateral adnexectomy+pelvic lymph node dissection	Total hysterectomy + bilateral adnexectomy+pelvic lymph node dissection+para-aortic lymph node dissection+omentectomy	Total hysterectomy + bilateral adnexectomy+pelvic lymph node dissection+para-aortic lymph node dissection+omentectomy	Total hysterectomy + bilateral adnexectomy+pelvic lymph node dissection	Individual response	Yes	Insurance coverage;Description in the endometrial cancer treatment guidelines or the gynecological endoscopic surgery guidelines	The indications for lymph node dissection have changed	Clinical stage;Other;Histological type of endometrial cancer	Clinical stage;Histological type of endometrial cancer	Yes	Stricter regulations on surgery completion time	No plans to introduce at this time	No		I think I will
Institution 233	20-29	≧50	1-2	1-2	1-2	1-2	Endometrial cancer surgery is performed by both laparoscopy and robotic assistance.	Robotic-assisted surgery is more common	Total hysterectomy + bilateral adnexectomy	Total hysterectomy + bilateral adnexectomy	Total hysterectomy + bilateral adnexectomy	Total hysterectomy + bilateral adnexectomy+pelvic lymph node dissection	Total hysterectomy + bilateral adnexectomy	Total hysterectomy + bilateral adnexectomy	Total hysterectomy + bilateral adnexectomy+pelvic lymph node dissection+para-aortic lymph node dissection+omentectomy	No surgery	No surgery	Total hysterectomy + bilateral adnexectomy+pelvic lymph node dissection+para-aortic lymph node dissection+omentectomy	No surgery	No surgery	Individual response	Yes	Description in the endometrial cancer treatment guidelines or the gynecological endoscopic surgery guidelines	The indications for lymph node dissection have changed;The method of hysterectomy has changed;The technique of lymph node dissection has changed	Clinical stage;Histological type of endometrial cancer;Elderly	Clinical stage;Histological type of endometrial cancer	No
Institution 253	20-29	≧50	1-2	3-4	0	0	Endometrial cancer surgery is performed only by laparoscopy.	Laparoscopic surgery is more common	Total hysterectomy + bilateral adnexectomy+pelvic lymph node dissection+para-aortic lymph node dissection	Total hysterectomy + bilateral adnexectomy+pelvic lymph node dissection	No surgery	Total hysterectomy + bilateral adnexectomy+pelvic lymph node dissection+para-aortic lymph node dissection	Total hysterectomy + bilateral adnexectomy+pelvic lymph node dissection	No surgery	Total hysterectomy + bilateral adnexectomy+pelvic lymph node dissection+para-aortic lymph node dissection+omentectomy	Total hysterectomy + bilateral adnexectomy+pelvic lymph node dissection	No surgery	Total hysterectomy + bilateral adnexectomy+pelvic lymph node dissection+para-aortic lymph node dissection+omentectomy	No surgery	No surgery	No surgery is performed; however, chemotherapy is administered	Cannot say either way	Description in the endometrial cancer treatment guidelines or the gynecological endoscopic surgery guidelines;Insurance coverage	The indications for lymph node dissection have changed	Severe obesity;Complications of other organs;Elderly;Clinical stage;Histological type of endometrial cancer	Histological type of endometrial cancer;Severe obesity;Elderly;Complications of other organs	No
Institution 269	20-29	≧50	1-2	3-4	3-4	0	Endometrial cancer surgery is performed by both laparoscopy and robotic assistance.	Laparoscopic surgery is more common	Total hysterectomy + bilateral adnexectomy	Total hysterectomy + bilateral adnexectomy	Total hysterectomy + bilateral adnexectomy	Total hysterectomy + bilateral adnexectomy+pelvic lymph node dissection	Total hysterectomy + bilateral adnexectomy+pelvic lymph node dissection	No surgery	Total hysterectomy + bilateral adnexectomy+pelvic lymph node dissection+para-aortic lymph node dissection+omentectomy	No surgery	No surgery	Total hysterectomy + bilateral adnexectomy+pelvic lymph node dissection+para-aortic lymph node dissection+omentectomy	No surgery	No surgery	Basically, additional surgery is performed	No					Yes	Stricter regulations on surgery completion time	Partially in use (e.g., p53 immunostaining)	No		I think I will
Institution 321	20-29	≧50	1-2	3-4	3-4	3-4	Endometrial cancer surgery is performed by both laparoscopy and robotic assistance.	They are almost equal	Total hysterectomy + bilateral adnexectomy	Total hysterectomy + bilateral adnexectomy	Total hysterectomy + bilateral adnexectomy	Total hysterectomy + bilateral adnexectomy	Total hysterectomy + bilateral adnexectomy	Total hysterectomy + bilateral adnexectomy	Total hysterectomy + bilateral adnexectomy	Total hysterectomy + bilateral adnexectomy	Total hysterectomy + bilateral adnexectomy	Total hysterectomy + bilateral adnexectomy+pelvic lymph node dissection	Total hysterectomy + bilateral adnexectomy+pelvic lymph node dissection	Total hysterectomy + bilateral adnexectomy+pelvic lymph node dissection	Individual response	Cannot say either way	Description in the endometrial cancer treatment guidelines or the gynecological endoscopic surgery guidelines;Insurance coverage	The indications for lymph node dissection have changed	Clinical stage;Histological type of endometrial cancer;Severe obesity;Complications of other organs;Elderly;術後追加補助治療の禁忌があるかないか	Clinical stage;Histological type of endometrial cancer;Severe obesity;Complications of other organs;Elderly;術後追加補助治療の禁忌があるかないか	Cannot say either way	Stricter regulations on surgery completion time;Changed the number of people participating in surgery	Partially in use (e.g., p53 immunostaining)	No		I think I will
Institution 344	20-29	≧50	1-2	1-2	1-2	1-2	Endometrial cancer surgery is performed by both laparoscopy and robotic assistance.	Robotic-assisted surgery is more common	Total hysterectomy + bilateral adnexectomy	Total hysterectomy + bilateral adnexectomy	Total hysterectomy + bilateral adnexectomy	Total hysterectomy + bilateral adnexectomy+pelvic lymph node dissection	Total hysterectomy + bilateral adnexectomy	Total hysterectomy + bilateral adnexectomy	Total hysterectomy + bilateral adnexectomy+pelvic lymph node dissection	No surgery	No surgery	Total hysterectomy + bilateral adnexectomy+pelvic lymph node dissection+para-aortic lymph node dissection	No surgery	No surgery	Individual response	Cannot say either way	Description in the endometrial cancer treatment guidelines or the gynecological endoscopic surgery guidelines;Technical problems with laparoscopic or robotic-assisted surgery;Because it takes time to operate	The indications for lymph node dissection have changed;The method of hysterectomy has changed	Severe obesity;Histological type of endometrial cancer;Complications of other organs;Elderly	Clinical stage;Elderly;Complications of other organs;Severe obesity	Yes	Affecting the scheduling of surgeries;Stricter regulations on surgery completion time;Changed the number of people participating in surgery	Not currently in use, but planned for the future	No		I can't say either way
Institution 345	20-29	≧50	1-2	3-4	0	0	Endometrial cancer surgery is performed only by laparoscopy.	Laparoscopic surgery is more common	Total hysterectomy + bilateral adnexectomy	Total hysterectomy + bilateral adnexectomy	No surgery	Total hysterectomy + bilateral adnexectomy+pelvic lymph node dissection+para-aortic lymph node dissection	Total hysterectomy + bilateral adnexectomy+pelvic lymph node dissection+para-aortic lymph node dissection	No surgery	Total hysterectomy + bilateral adnexectomy	Total hysterectomy + bilateral adnexectomy	No surgery	Total hysterectomy + bilateral adnexectomy+pelvic lymph node dissection+para-aortic lymph node dissection	Total hysterectomy + bilateral adnexectomy+pelvic lymph node dissection+para-aortic lymph node dissection	No surgery	Individual response	No					Yes	Affecting the scheduling of surgeries;Stricter regulations on surgery completion time;Changed the number of people participating in surgery	No plans to introduce at this time	Yes	Yes
Institution 371	20-29	≧50	0	1-2	0	0	Endometrial cancer surgery is performed only by laparotomy.		Total hysterectomy + bilateral adnexectomy	No surgery	No surgery	Total hysterectomy + bilateral adnexectomy	No surgery	No surgery	Total hysterectomy + bilateral adnexectomy	No surgery	No surgery	Total hysterectomy + bilateral adnexectomy	No surgery	No surgery	No surgery is performed; however, chemotherapy is administered	No					No
Institution 397	20-29	≧50	5-6	1-2	5-6	0	Endometrial cancer surgery is performed by both laparoscopy and robotic assistance.	They are almost equal	Total hysterectomy + bilateral adnexectomy	Total hysterectomy + bilateral adnexectomy	Total hysterectomy + bilateral adnexectomy	Total hysterectomy + bilateral adnexectomy+pelvic lymph node dissection	Total hysterectomy + bilateral adnexectomy+pelvic lymph node dissection	Total hysterectomy + bilateral adnexectomy+pelvic lymph node dissection	Total hysterectomy + bilateral adnexectomy+pelvic lymph node dissection	No surgery	No surgery	Total hysterectomy + bilateral adnexectomy+pelvic lymph node dissection	No surgery	No surgery	No surgery is performed; however, chemotherapy is administered	No					Cannot say either way	Stricter regulations on surgery completion time	Partially in use (e.g., p53 immunostaining)	No		I can't say either way
Institution 401	20-29	≧50	3-4	1-2	3-4	1-2	Endometrial cancer surgery is performed only by laparoscopy.	Laparoscopic surgery is more common	Total hysterectomy + bilateral adnexectomy	Total hysterectomy + bilateral adnexectomy	Total hysterectomy + bilateral adnexectomy	Total hysterectomy + bilateral adnexectomy+pelvic lymph node dissection	Total hysterectomy + bilateral adnexectomy+pelvic lymph node dissection	Total hysterectomy + bilateral adnexectomy+pelvic lymph node dissection	Total hysterectomy + bilateral adnexectomy+pelvic lymph node dissection+para-aortic lymph node dissection+omentectomy	No surgery	No surgery	Total hysterectomy + bilateral adnexectomy+pelvic lymph node dissection+para-aortic lymph node dissection+omentectomy	No surgery	No surgery	No surgery is performed; however, chemotherapy is administered	No					Yes	Affecting the scheduling of surgeries;Stricter regulations on surgery completion time;Changed the number of people participating in surgery	Not currently in use, but planned for the future	No		I think I will
Institution 422	20-29	≧50	0	1-2	1-2	0	Endometrial cancer surgery is performed only by laparoscopy.	Laparoscopic surgery is more common	Total hysterectomy + bilateral adnexectomy	Total hysterectomy + bilateral adnexectomy	No surgery	Total hysterectomy + bilateral adnexectomy	Total hysterectomy + bilateral adnexectomy	No surgery	Total hysterectomy + bilateral adnexectomy	Total hysterectomy + bilateral adnexectomy	No surgery	Total hysterectomy + bilateral adnexectomy	Total hysterectomy + bilateral adnexectomy	No surgery	Individual response	Yes	Description in the endometrial cancer treatment guidelines or the gynecological endoscopic surgery guidelines	The method of hysterectomy has changed	Clinical stage;Histological type of endometrial cancer	Clinical stage;Histological type of endometrial cancer	Cannot say either way	Stricter regulations on surgery completion time	No plans to introduce at this time	No		I can't say either way
Institution 5	30-39	≧50	3-4	≧7	5-6	3-4	Endometrial cancer surgery is performed by both laparoscopy and robotic assistance.	Robotic-assisted surgery is more common	Total hysterectomy + bilateral adnexectomy	Total hysterectomy + bilateral adnexectomy	Total hysterectomy + bilateral adnexectomy	Total hysterectomy + bilateral adnexectomy+pelvic lymph node dissection	Total hysterectomy + bilateral adnexectomy+pelvic lymph node dissection	Total hysterectomy + bilateral adnexectomy+pelvic lymph node dissection	Total hysterectomy + bilateral adnexectomy	Total hysterectomy + bilateral adnexectomy	Total hysterectomy + bilateral adnexectomy	Total hysterectomy + bilateral adnexectomy+pelvic lymph node dissection	Total hysterectomy + bilateral adnexectomy+pelvic lymph node dissection	Total hysterectomy + bilateral adnexectomy+pelvic lymph node dissection	Individual response	No					No
Institution 38	30-39	≧50	0	3-4	0	0	Endometrial cancer surgery is performed only by laparoscopy.	Laparoscopic surgery is more common	No surgery	Total hysterectomy + bilateral adnexectomy	No surgery	No surgery	No surgery	No surgery	No surgery	No surgery	No surgery	No surgery	No surgery	No surgery	Individual response	No					No
Institution 47	30-39	≧50	≧7	≧7	≧7	3-4	Endometrial cancer surgery is performed by both laparoscopy and robotic assistance.	Laparoscopic surgery is more common	Total hysterectomy + bilateral adnexectomy	Total hysterectomy + bilateral adnexectomy	Total hysterectomy + bilateral adnexectomy	Total hysterectomy + bilateral adnexectomy+pelvic lymph node dissection	Total hysterectomy + bilateral adnexectomy+pelvic lymph node dissection	Total hysterectomy + bilateral adnexectomy+pelvic lymph node dissection	Total hysterectomy + bilateral adnexectomy+pelvic lymph node dissection+para-aortic lymph node dissection+omentectomy	No surgery	No surgery	Total hysterectomy + bilateral adnexectomy+pelvic lymph node dissection+para-aortic lymph node dissection+omentectomy	No surgery	No surgery	Individual response	Yes	Insurance coverage;Description in the endometrial cancer treatment guidelines or the gynecological endoscopic surgery guidelines;	The indications for lymph node dissection have changed;	Histological type of endometrial cancer;Clinical stage;Severe obesity;Complications of other organs;Elderly;	Clinical stage;Severe obesity;Complications of other organs;Elderly;Histological type of endometrial cancer;	Yes	Affecting the scheduling of surgeries;Changed the number of people participating in surgery;	Partially in use (e.g., p53 immunostaining)	No		I think I will
Institution 48	30-39	≧50	1-2	1-2	3-4	0	Endometrial cancer surgery is performed by both laparoscopy and robotic assistance.	Robotic-assisted surgery is more common	No surgery	Total hysterectomy + bilateral adnexectomy	Total hysterectomy + bilateral adnexectomy	No surgery	Total hysterectomy + bilateral adnexectomy+pelvic lymph node dissection	Total hysterectomy + bilateral adnexectomy+pelvic lymph node dissection	Total hysterectomy + bilateral adnexectomy+pelvic lymph node dissection+para-aortic lymph node dissection+omentectomy	No surgery	No surgery	Total hysterectomy + bilateral adnexectomy+pelvic lymph node dissection+para-aortic lymph node dissection+omentectomy	No surgery	No surgery	No surgery is performed; however, chemotherapy is administered	No					No
Institution 53	30-39	≧50	1-2	1-2	3-4	1-2	Endometrial cancer surgery is performed only by laparoscopy.	Laparoscopic surgery is more common	Total hysterectomy + bilateral adnexectomy+pelvic lymph node dissection	Total hysterectomy + bilateral adnexectomy+pelvic lymph node dissection	No surgery	Total hysterectomy + bilateral adnexectomy+pelvic lymph node dissection	Total hysterectomy + bilateral adnexectomy+pelvic lymph node dissection	No surgery	Total hysterectomy + bilateral adnexectomy+pelvic lymph node dissection	Total hysterectomy + bilateral adnexectomy+pelvic lymph node dissection	No surgery	Total hysterectomy + bilateral adnexectomy+pelvic lymph node dissection	Total hysterectomy + bilateral adnexectomy+pelvic lymph node dissection	No surgery	No surgery is performed; however, chemotherapy is administered	Cannot say either way	Description in the endometrial cancer treatment guidelines or the gynecological endoscopic surgery guidelines;	The method of hysterectomy has changed;	Severe obesity;Elderly;	Clinical stage;	Cannot say either way	Changed the number of people participating in surgery;Affecting the scheduling of surgeries;	No plans to introduce at this time	No		I think I will
Institution 73	30-39	≧50	3-4	3-4	5-6	0	Endometrial cancer surgery is performed by both laparoscopy and robotic assistance.	They are almost equal	No surgery	Total hysterectomy + bilateral adnexectomy	Total hysterectomy + bilateral adnexectomy	No surgery	Total hysterectomy + bilateral adnexectomy	Total hysterectomy + bilateral adnexectomy	Total hysterectomy + bilateral adnexectomy+pelvic lymph node dissection+para-aortic lymph node dissection+omentectomy	Total hysterectomy + bilateral adnexectomy+pelvic lymph node dissection+para-aortic lymph node dissection+omentectomy	No surgery	Total hysterectomy + bilateral adnexectomy+pelvic lymph node dissection+para-aortic lymph node dissection+omentectomy	Total hysterectomy + bilateral adnexectomy+pelvic lymph node dissection+para-aortic lymph node dissection+omentectomy	No surgery	Individual response	No					No
Institution 91	30-39	≧50	1-2	3-4	0	0	Endometrial cancer surgery is performed only by laparoscopy.	Laparoscopic surgery is more common	Total hysterectomy + bilateral adnexectomy	Total hysterectomy + bilateral adnexectomy	No surgery	Total hysterectomy + bilateral adnexectomy+pelvic lymph node dissection	Total hysterectomy + bilateral adnexectomy+pelvic lymph node dissection	No surgery	Total hysterectomy + bilateral adnexectomy+pelvic lymph node dissection+para-aortic lymph node dissection+omentectomy	No surgery	No surgery	Total hysterectomy + bilateral adnexectomy+pelvic lymph node dissection+para-aortic lymph node dissection+omentectomy	No surgery	No surgery	Individual response	No					No
Institution 127	30-39	≧50	1-2	1-2	3-4	0	Endometrial cancer surgery is performed by both laparoscopy and robotic assistance.	Robotic-assisted surgery is more common	Total hysterectomy + bilateral adnexectomy	Total hysterectomy + bilateral adnexectomy	Total hysterectomy + bilateral adnexectomy	Total hysterectomy + bilateral adnexectomy+pelvic lymph node dissection	Total hysterectomy + bilateral adnexectomy+pelvic lymph node dissection	Total hysterectomy + bilateral adnexectomy+pelvic lymph node dissection	Total hysterectomy + bilateral adnexectomy+pelvic lymph node dissection+para-aortic lymph node dissection+omentectomy	No surgery	No surgery	Total hysterectomy + bilateral adnexectomy+pelvic lymph node dissection+para-aortic lymph node dissection+omentectomy	No surgery	No surgery	Basically, additional surgery is performed	No					No
Institution 128	30-39	≧50	3-4	5-6	3-4	1-2	Endometrial cancer surgery is performed by both laparoscopy and robotic assistance.	They are almost equal	Total hysterectomy + bilateral adnexectomy	Total hysterectomy + bilateral adnexectomy	Total hysterectomy + bilateral adnexectomy	Total hysterectomy + bilateral adnexectomy+pelvic lymph node dissection	Total hysterectomy + bilateral adnexectomy+pelvic lymph node dissection	Total hysterectomy + bilateral adnexectomy+pelvic lymph node dissection	Total hysterectomy + bilateral adnexectomy+pelvic lymph node dissection+para-aortic lymph node dissection+omentectomy	Total hysterectomy + bilateral adnexectomy+pelvic lymph node dissection+para-aortic lymph node dissection+omentectomy	Total hysterectomy + bilateral adnexectomy+pelvic lymph node dissection+para-aortic lymph node dissection+omentectomy	Total hysterectomy + bilateral adnexectomy+pelvic lymph node dissection+para-aortic lymph node dissection+omentectomy	Total hysterectomy + bilateral adnexectomy+pelvic lymph node dissection+para-aortic lymph node dissection+omentectomy	Total hysterectomy + bilateral adnexectomy+pelvic lymph node dissection+para-aortic lymph node dissection+omentectomy	No surgery is performed; however, chemotherapy is administered	No					No
Institution 132	30-39	≧50	0	1-2	0	0	Endometrial cancer surgery is performed only by laparotomy.		Total hysterectomy + bilateral adnexectomy+pelvic lymph node dissection	No surgery	No surgery	Total hysterectomy + bilateral adnexectomy+pelvic lymph node dissection	No surgery	No surgery	Total hysterectomy + bilateral adnexectomy+pelvic lymph node dissection+para-aortic lymph node dissection+omentectomy	No surgery	No surgery	Total hysterectomy + bilateral adnexectomy+pelvic lymph node dissection+para-aortic lymph node dissection+omentectomy	No surgery	No surgery	Individual response	Cannot say either way	Other	Other	Other	Other	Yes	Affecting the scheduling of surgeries;Stricter regulations on surgery completion time;Changed the number of people participating in surgery	Partially in use (e.g., p53 immunostaining)	No		I don't think I will
Institution 154	30-39	≧50	3-4	1-2	3-4	0	Endometrial cancer surgery is performed only by robotic assistance.	Robotic-assisted surgery is more common	Total hysterectomy + bilateral adnexectomy	Total hysterectomy + bilateral adnexectomy	Total hysterectomy + bilateral adnexectomy	Total hysterectomy + bilateral adnexectomy+pelvic lymph node dissection	Total hysterectomy + bilateral adnexectomy+pelvic lymph node dissection	Total hysterectomy + bilateral adnexectomy+pelvic lymph node dissection	Total hysterectomy + bilateral adnexectomy+pelvic lymph node dissection+para-aortic lymph node dissection+omentectomy	No surgery	No surgery	Total hysterectomy + bilateral adnexectomy+pelvic lymph node dissection+para-aortic lymph node dissection+omentectomy	No surgery	No surgery	No surgery is performed; however, chemotherapy is administered	Cannot say either way	Insurance coverage;Personnel problems (including changes in the number of working physicians and the introduction of work style reforms for physicians);Because it takes time to operate	The technique of lymph node dissection has changed	Complications of other organs;Severe obesity;Elderly;Histological type of endometrial cancer;Clinical stage	Histological type of endometrial cancer;Clinical stage;Severe obesity;Complications of other organs;Elderly	Yes	Stricter regulations on surgery completion time;Affecting the scheduling of surgeries	No plans to introduce at this time	No		I can't say either way
Institution 217	30-39	≧50	1-2	1-2	3-4	0	Endometrial cancer surgery is performed by both laparoscopy and robotic assistance.	Robotic-assisted surgery is more common	No surgery	Total hysterectomy + bilateral adnexectomy	Total hysterectomy + bilateral adnexectomy	No surgery	Total hysterectomy + bilateral adnexectomy+pelvic lymph node dissection	Total hysterectomy + bilateral adnexectomy+pelvic lymph node dissection	Total hysterectomy + bilateral adnexectomy+pelvic lymph node dissection+para-aortic lymph node dissection+omentectomy	No surgery	No surgery	Total hysterectomy + bilateral adnexectomy+pelvic lymph node dissection+para-aortic lymph node dissection+omentectomy	No surgery	No surgery	No surgery is performed; however, chemotherapy is administered	No					No
Institution 252	30-39	≧50	≧7	≧7	≧7	5-6	Endometrial cancer surgery is performed by both laparoscopy and robotic assistance.	Robotic-assisted surgery is more common	Total hysterectomy + bilateral adnexectomy	Total hysterectomy + bilateral adnexectomy	Total hysterectomy + bilateral adnexectomy	Total hysterectomy + bilateral adnexectomy+pelvic lymph node dissection	Total hysterectomy + bilateral adnexectomy+pelvic lymph node dissection	Total hysterectomy + bilateral adnexectomy+pelvic lymph node dissection	Total hysterectomy + bilateral adnexectomy+pelvic lymph node dissection+para-aortic lymph node dissection	Total hysterectomy + bilateral adnexectomy+pelvic lymph node dissection+para-aortic lymph node dissection	Total hysterectomy + bilateral adnexectomy+pelvic lymph node dissection+para-aortic lymph node dissection	Total hysterectomy + bilateral adnexectomy+pelvic lymph node dissection+para-aortic lymph node dissection+omentectomy	Total hysterectomy + bilateral adnexectomy+pelvic lymph node dissection+para-aortic lymph node dissection+omentectomy	Total hysterectomy + bilateral adnexectomy+pelvic lymph node dissection+para-aortic lymph node dissection+omentectomy	Basically, additional surgery is performed	No					No
Institution 287	30-39	≧50	1-2	3-4	5-6	0	Endometrial cancer surgery is performed by both laparoscopy and robotic assistance.	Laparoscopic surgery is more common	Total hysterectomy + bilateral adnexectomy	Total hysterectomy + bilateral adnexectomy	Total hysterectomy + bilateral adnexectomy	Total hysterectomy + bilateral adnexectomy+pelvic lymph node dissection	Total hysterectomy + bilateral adnexectomy+pelvic lymph node dissection	Total hysterectomy + bilateral adnexectomy+pelvic lymph node dissection	Total hysterectomy + bilateral adnexectomy+pelvic lymph node dissection+para-aortic lymph node dissection	No surgery	No surgery	Total hysterectomy + bilateral adnexectomy+pelvic lymph node dissection+para-aortic lymph node dissection	No surgery	No surgery	No surgery is performed; however, chemotherapy is administered	No					No
Institution 312	30-39	≧50	0	5-6	5-6	1-2	Endometrial cancer surgery is performed only by laparoscopy.	Laparoscopic surgery is more common	Total hysterectomy + bilateral adnexectomy	Total hysterectomy + bilateral adnexectomy	Total hysterectomy + bilateral adnexectomy	Total hysterectomy + bilateral adnexectomy+pelvic lymph node dissection	Total hysterectomy + bilateral adnexectomy+pelvic lymph node dissection	Total hysterectomy + bilateral adnexectomy+pelvic lymph node dissection	Total hysterectomy + bilateral adnexectomy+pelvic lymph node dissection+para-aortic lymph node dissection	Total hysterectomy + bilateral adnexectomy+pelvic lymph node dissection+para-aortic lymph node dissection	Total hysterectomy + bilateral adnexectomy+pelvic lymph node dissection+para-aortic lymph node dissection	Total hysterectomy + bilateral adnexectomy+pelvic lymph node dissection+para-aortic lymph node dissection	Total hysterectomy + bilateral adnexectomy+pelvic lymph node dissection+para-aortic lymph node dissection	Total hysterectomy + bilateral adnexectomy+pelvic lymph node dissection+para-aortic lymph node dissection	Individual response	Yes	Description in the endometrial cancer treatment guidelines or the gynecological endoscopic surgery guidelines;Insurance coverage	The method of hysterectomy has changed;The technique of lymph node dissection has changed;The indications for lymph node dissection have changed	Clinical stage;Histological type of endometrial cancer	Clinical stage;Histological type of endometrial cancer	No
Institution 326	30-39	≧50	1-2	1-2	3-4	1-2	Endometrial cancer surgery is performed by both laparoscopy and robotic assistance.	Robotic-assisted surgery is more common	Total hysterectomy + bilateral adnexectomy	Total hysterectomy + bilateral adnexectomy	Total hysterectomy + bilateral adnexectomy	Total hysterectomy + bilateral adnexectomy+pelvic lymph node dissection	Total hysterectomy + bilateral adnexectomy+pelvic lymph node dissection	Total hysterectomy + bilateral adnexectomy+pelvic lymph node dissection	Total hysterectomy + bilateral adnexectomy+pelvic lymph node dissection+para-aortic lymph node dissection+omentectomy	Total hysterectomy + bilateral adnexectomy+pelvic lymph node dissection+para-aortic lymph node dissection+omentectomy	Total hysterectomy + bilateral adnexectomy+pelvic lymph node dissection+para-aortic lymph node dissection+omentectomy	Total hysterectomy + bilateral adnexectomy+pelvic lymph node dissection+para-aortic lymph node dissection+omentectomy	Total hysterectomy + bilateral adnexectomy+pelvic lymph node dissection+para-aortic lymph node dissection+omentectomy	Total hysterectomy + bilateral adnexectomy+pelvic lymph node dissection+para-aortic lymph node dissection+omentectomy	Individual response	No					Yes	Affecting the scheduling of surgeries;Changed lymph node dissection criteria;Stricter regulations on surgery completion time	Not currently in use, but planned for the future	No		I think I will
Institution 348	30-39	≧50	3-4	3-4	3-4	0	Endometrial cancer surgery is performed by both laparoscopy and robotic assistance.	Robotic-assisted surgery is more common	Total hysterectomy + bilateral adnexectomy+pelvic lymph node dissection+para-aortic lymph node dissection	Total hysterectomy + bilateral adnexectomy	Total hysterectomy + bilateral adnexectomy+pelvic lymph node dissection	Total hysterectomy + bilateral adnexectomy	Total hysterectomy + bilateral adnexectomy	Total hysterectomy + bilateral adnexectomy	Total hysterectomy + bilateral adnexectomy+pelvic lymph node dissection	Total hysterectomy + bilateral adnexectomy+pelvic lymph node dissection	Total hysterectomy + bilateral adnexectomy+pelvic lymph node dissection	Total hysterectomy + bilateral adnexectomy+pelvic lymph node dissection+para-aortic lymph node dissection	Total hysterectomy + bilateral adnexectomy+pelvic lymph node dissection+para-aortic lymph node dissection	Total hysterectomy + bilateral adnexectomy+pelvic lymph node dissection+para-aortic lymph node dissection	Individual response	No					No
Institution 349	30-39	≧50	1-2	3-4	0	0	Endometrial cancer surgery is performed only by laparoscopy.	Laparoscopic surgery is more common	Total hysterectomy + bilateral adnexectomy	Total hysterectomy + bilateral adnexectomy	No surgery	Total hysterectomy + bilateral adnexectomy+pelvic lymph node dissection	Total hysterectomy + bilateral adnexectomy+pelvic lymph node dissection	No surgery	Total hysterectomy + bilateral adnexectomy+pelvic lymph node dissection+para-aortic lymph node dissection+omentectomy	No surgery	No surgery	Total hysterectomy + bilateral adnexectomy+pelvic lymph node dissection+para-aortic lymph node dissection+omentectomy	No surgery	No surgery	Individual response	No					No
Institution 381	30-39	≧50	3-4	1-2	0	0	Endometrial cancer surgery is performed only by laparoscopy.	Laparoscopic surgery is more common	Total hysterectomy + bilateral adnexectomy	Total hysterectomy + bilateral adnexectomy	Total hysterectomy + bilateral adnexectomy	Total hysterectomy + bilateral adnexectomy	Total hysterectomy + bilateral adnexectomy	Total hysterectomy + bilateral adnexectomy	Total hysterectomy + bilateral adnexectomy+pelvic lymph node dissection	Total hysterectomy + bilateral adnexectomy+pelvic lymph node dissection	Total hysterectomy + bilateral adnexectomy+pelvic lymph node dissection	Total hysterectomy + bilateral adnexectomy+pelvic lymph node dissection	Total hysterectomy + bilateral adnexectomy+pelvic lymph node dissection	Total hysterectomy + bilateral adnexectomy+pelvic lymph node dissection	Individual response	Yes	Description in the endometrial cancer treatment guidelines or the gynecological endoscopic surgery guidelines;Insurance coverage	The indications for lymph node dissection have changed;The method of hysterectomy has changed	Clinical stage;Elderly	Elderly;Complications of other organs	Yes	Affecting the scheduling of surgeries	Partially in use (e.g., p53 immunostaining)	No		I can't say either way
Institution 424	30-39	≧50	5-6	3-4	5-6	1-2	Endometrial cancer surgery is performed by both laparoscopy and robotic assistance.	Robotic-assisted surgery is more common	Total hysterectomy + bilateral adnexectomy	Total hysterectomy + bilateral adnexectomy	Total hysterectomy + bilateral adnexectomy	Total hysterectomy + bilateral adnexectomy	Total hysterectomy + bilateral adnexectomy	Total hysterectomy + bilateral adnexectomy	Total hysterectomy + bilateral adnexectomy+pelvic lymph node dissection+para-aortic lymph node dissection+omentectomy	No surgery	No surgery	Total hysterectomy + bilateral adnexectomy+pelvic lymph node dissection+para-aortic lymph node dissection+omentectomy	No surgery	No surgery	Individual response	No					No
Institution 3	40-49	≧50	≧7	5-6	≧7	3-4	Endometrial cancer surgery is performed by both laparoscopy and robotic assistance.	Robotic-assisted surgery is more common	Total hysterectomy + bilateral adnexectomy+pelvic lymph node dissection	Total hysterectomy + bilateral adnexectomy+pelvic lymph node dissection	Total hysterectomy + bilateral adnexectomy+pelvic lymph node dissection	Total hysterectomy + bilateral adnexectomy+pelvic lymph node dissection	Total hysterectomy + bilateral adnexectomy+pelvic lymph node dissection	Total hysterectomy + bilateral adnexectomy+pelvic lymph node dissection	Total hysterectomy + bilateral adnexectomy+pelvic lymph node dissection+para-aortic lymph node dissection+omentectomy	No surgery	No surgery	Total hysterectomy + bilateral adnexectomy+pelvic lymph node dissection+para-aortic lymph node dissection+omentectomy	No surgery	No surgery	Individual response	No					Yes	Affecting the scheduling of surgeries;Stricter regulations on surgery completion time;Changed the number of people participating in surgery;	Not currently in use, but planned for the future	No		I think I will
Institution 78	40-49	≧50	3-4	3-4	3-4	0	Endometrial cancer surgery is performed by both laparoscopy and robotic assistance.	Laparoscopic surgery is more common	Total hysterectomy + bilateral adnexectomy	Total hysterectomy + bilateral adnexectomy	Total hysterectomy + bilateral adnexectomy	Total hysterectomy + bilateral adnexectomy+pelvic lymph node dissection	Total hysterectomy + bilateral adnexectomy+pelvic lymph node dissection	Total hysterectomy + bilateral adnexectomy+pelvic lymph node dissection	Total hysterectomy + bilateral adnexectomy+pelvic lymph node dissection+para-aortic lymph node dissection	Total hysterectomy + bilateral adnexectomy+pelvic lymph node dissection+para-aortic lymph node dissection	No surgery	Total hysterectomy + bilateral adnexectomy+pelvic lymph node dissection+para-aortic lymph node dissection	Total hysterectomy + bilateral adnexectomy+pelvic lymph node dissection+para-aortic lymph node dissection	No surgery	No surgery is performed; however, chemotherapy is administered	No					Yes	Stricter regulations on surgery completion time;	No plans to introduce at this time	No		I think I will
Institution 81	40-49	≧50	1-2	1-2	1-2	0	Endometrial cancer surgery is performed by both laparoscopy and robotic assistance.	Laparoscopic surgery is more common	Total hysterectomy + bilateral adnexectomy	Total hysterectomy + bilateral adnexectomy	Total hysterectomy + bilateral adnexectomy	Total hysterectomy + bilateral adnexectomy+pelvic lymph node dissection	Total hysterectomy + bilateral adnexectomy+pelvic lymph node dissection	Total hysterectomy + bilateral adnexectomy+pelvic lymph node dissection	Total hysterectomy + bilateral adnexectomy+pelvic lymph node dissection+para-aortic lymph node dissection	Total hysterectomy + bilateral adnexectomy+pelvic lymph node dissection+para-aortic lymph node dissection	No surgery	Total hysterectomy + bilateral adnexectomy+pelvic lymph node dissection+para-aortic lymph node dissection	Total hysterectomy + bilateral adnexectomy+pelvic lymph node dissection+para-aortic lymph node dissection	No surgery	Individual response	Cannot say either way	Insurance coverage;Because it takes time to operate;Personnel problems (including changes in the number of working physicians and the introduction of work style reforms for physicians);	Other;	Clinical stage;Histological type of endometrial cancer;	Clinical stage;Histological type of endometrial cancer;	Yes	Affecting the scheduling of surgeries;Stricter regulations on surgery completion time;Changed the number of people participating in surgery;Changed surgical indications and procedures;	Not currently in use, but planned for the future	No		I think I will
Institution 106	40-49	≧50	1-2	5-6	5-6	1-2	Endometrial cancer surgery is performed by both laparoscopy and robotic assistance.	Robotic-assisted surgery is more common	Total hysterectomy + bilateral adnexectomy	Total hysterectomy + bilateral adnexectomy	Total hysterectomy + bilateral adnexectomy	Total hysterectomy + bilateral adnexectomy+pelvic lymph node dissection	Total hysterectomy + bilateral adnexectomy+pelvic lymph node dissection	Total hysterectomy + bilateral adnexectomy+pelvic lymph node dissection	Total hysterectomy + bilateral adnexectomy+pelvic lymph node dissection+para-aortic lymph node dissection+omentectomy	No surgery	No surgery	Total hysterectomy + bilateral adnexectomy+pelvic lymph node dissection+para-aortic lymph node dissection+omentectomy	No surgery	No surgery	Basically, additional surgery is performed	No					No
Institution 178	40-49	≧50	1-2	3-4	5-6	1-2	Endometrial cancer surgery is performed by both laparoscopy and robotic assistance.	Laparoscopic surgery is more common	No surgery	Total hysterectomy + bilateral adnexectomy	Total hysterectomy + bilateral adnexectomy	No surgery	Total hysterectomy + bilateral adnexectomy	Total hysterectomy + bilateral adnexectomy	No surgery	Total hysterectomy + bilateral adnexectomy+pelvic lymph node dissection+para-aortic lymph node dissection+omentectomy	No surgery	No surgery	Total hysterectomy + bilateral adnexectomy+pelvic lymph node dissection+para-aortic lymph node dissection+omentectomy	No surgery	Individual response	Cannot say either way	Other	The method of hysterectomy has changed	Histological type of endometrial cancer;Clinical stage	Clinical stage;Histological type of endometrial cancer;Para-aortic lymph node dissection is never omitted	No
Institution 236	40-49	≧50	≧7	≧7	≧7	1-2	Endometrial cancer surgery is performed by both laparoscopy and robotic assistance.	Robotic-assisted surgery is more common	Total hysterectomy + bilateral adnexectomy+pelvic lymph node dissection	Total hysterectomy + bilateral adnexectomy+pelvic lymph node dissection	Total hysterectomy + bilateral adnexectomy+pelvic lymph node dissection	Total hysterectomy + bilateral adnexectomy+pelvic lymph node dissection	Total hysterectomy + bilateral adnexectomy+pelvic lymph node dissection	Total hysterectomy + bilateral adnexectomy+pelvic lymph node dissection	Total hysterectomy + bilateral adnexectomy+pelvic lymph node dissection+para-aortic lymph node dissection+omentectomy	Total hysterectomy + bilateral adnexectomy+pelvic lymph node dissection+para-aortic lymph node dissection+omentectomy	Total hysterectomy + bilateral adnexectomy+pelvic lymph node dissection	Total hysterectomy + bilateral adnexectomy+pelvic lymph node dissection+para-aortic lymph node dissection+omentectomy	Total hysterectomy + bilateral adnexectomy+pelvic lymph node dissection+para-aortic lymph node dissection+omentectomy	Total hysterectomy + bilateral adnexectomy+pelvic lymph node dissection	Individual response	Yes	Insurance coverage	The indications for lymph node dissection have changed	Clinical stage;Histological type of endometrial cancer	Clinical stage;Histological type of endometrial cancer;Severe obesity;Complications of other organs;Elderly	No
Institution 265	40-49	≧50	5-6	3-4	3-4	1-2	Endometrial cancer surgery is performed by both laparoscopy and robotic assistance.	They are almost equal	Total hysterectomy + bilateral adnexectomy	Total hysterectomy + bilateral adnexectomy	Total hysterectomy + bilateral adnexectomy	Total hysterectomy + bilateral adnexectomy	Total hysterectomy + bilateral adnexectomy	Total hysterectomy + bilateral adnexectomy	Total hysterectomy + bilateral adnexectomy+pelvic lymph node dissection+para-aortic lymph node dissection	Total hysterectomy + bilateral adnexectomy+pelvic lymph node dissection+para-aortic lymph node dissection	No surgery	Total hysterectomy + bilateral adnexectomy+pelvic lymph node dissection+para-aortic lymph node dissection	Total hysterectomy + bilateral adnexectomy+pelvic lymph node dissection+para-aortic lymph node dissection	No surgery	Individual response	Cannot say either way	Technical problems with laparoscopic or robotic-assisted surgery;Description in the endometrial cancer treatment guidelines or the gynecological endoscopic surgery guidelines	The indications for lymph node dissection have changed;The indications for surgery have changed	Clinical stage;Histological type of endometrial cancer;Severe obesity;Complications of other organs;Elderly	Severe obesity;Complications of other organs;Elderly	No
Institution 332	40-49	≧50	≧7	≧7	≧7	1-2	Endometrial cancer surgery is performed by both laparoscopy and robotic assistance.	Robotic-assisted surgery is more common	Total hysterectomy + bilateral adnexectomy	Total hysterectomy + bilateral adnexectomy	Total hysterectomy + bilateral adnexectomy	Total hysterectomy + bilateral adnexectomy+pelvic lymph node dissection	Total hysterectomy + bilateral adnexectomy+pelvic lymph node dissection	Total hysterectomy + bilateral adnexectomy+pelvic lymph node dissection	Total hysterectomy + bilateral adnexectomy+pelvic lymph node dissection+para-aortic lymph node dissection+omentectomy	Total hysterectomy + bilateral adnexectomy+pelvic lymph node dissection+para-aortic lymph node dissection+omentectomy	No surgery	Total hysterectomy + bilateral adnexectomy+pelvic lymph node dissection+para-aortic lymph node dissection+omentectomy	Total hysterectomy + bilateral adnexectomy+pelvic lymph node dissection+para-aortic lymph node dissection+omentectomy	No surgery	Individual response	No					Cannot say either way	Stricter regulations on surgery completion time	Not currently in use, but planned for the future	Yes	Yes
Institution 336	40-49	≧50	1-2	1-2	1-2	1-2	Endometrial cancer surgery is performed by both laparoscopy and robotic assistance.	Laparoscopic surgery is more common	Total hysterectomy + bilateral adnexectomy	Total hysterectomy + bilateral adnexectomy	Total hysterectomy + bilateral adnexectomy	Total hysterectomy + bilateral adnexectomy+pelvic lymph node dissection	Total hysterectomy + bilateral adnexectomy+pelvic lymph node dissection	Total hysterectomy + bilateral adnexectomy+pelvic lymph node dissection	Total hysterectomy + bilateral adnexectomy+pelvic lymph node dissection	Total hysterectomy + bilateral adnexectomy+pelvic lymph node dissection	Total hysterectomy + bilateral adnexectomy+pelvic lymph node dissection	Total hysterectomy + bilateral adnexectomy+pelvic lymph node dissection	Total hysterectomy + bilateral adnexectomy+pelvic lymph node dissection	Total hysterectomy + bilateral adnexectomy+pelvic lymph node dissection	Individual response	Cannot say either way	Description in the endometrial cancer treatment guidelines or the gynecological endoscopic surgery guidelines	The indications for lymph node dissection have changed	Clinical stage;Complications of other organs;Elderly	Other	Yes	Affecting the scheduling of surgeries	Not currently in use, but planned for the future	No		I think I will
Institution 406	40-49	≧50	1-2	1-2	3-4	1-2	Endometrial cancer surgery is performed by both laparoscopy and robotic assistance.	Laparoscopic surgery is more common	Total hysterectomy + bilateral adnexectomy	Total hysterectomy + bilateral adnexectomy	Total hysterectomy + bilateral adnexectomy	Total hysterectomy + bilateral adnexectomy+pelvic lymph node dissection	Total hysterectomy + bilateral adnexectomy+pelvic lymph node dissection	Total hysterectomy + bilateral adnexectomy+pelvic lymph node dissection	Total hysterectomy + bilateral adnexectomy+pelvic lymph node dissection	Total hysterectomy + bilateral adnexectomy+pelvic lymph node dissection	Total hysterectomy + bilateral adnexectomy+pelvic lymph node dissection	Total hysterectomy + bilateral adnexectomy+pelvic lymph node dissection	Total hysterectomy + bilateral adnexectomy+pelvic lymph node dissection	Total hysterectomy + bilateral adnexectomy+pelvic lymph node dissection	Individual response	No					No
Institution 411	40-49	≧50	1-2	3-4	3-4	1-2	Endometrial cancer surgery is performed by both laparoscopy and robotic assistance.	Robotic-assisted surgery is more common	Total hysterectomy + bilateral adnexectomy	Total hysterectomy + bilateral adnexectomy	Total hysterectomy + bilateral adnexectomy	Total hysterectomy + bilateral adnexectomy+pelvic lymph node dissection	Total hysterectomy + bilateral adnexectomy+pelvic lymph node dissection	Total hysterectomy + bilateral adnexectomy+pelvic lymph node dissection	Total hysterectomy + bilateral adnexectomy+pelvic lymph node dissection+para-aortic lymph node dissection+omentectomy	No surgery	No surgery	Total hysterectomy + bilateral adnexectomy+pelvic lymph node dissection+para-aortic lymph node dissection+omentectomy	No surgery	No surgery	Individual response	No					No
Institution 44	10-19	10-19	1-2	0	0	0	Endometrial cancer surgery is performed only by laparoscopy.	Laparoscopic surgery is more common	Total hysterectomy + bilateral adnexectomy	Total hysterectomy + bilateral adnexectomy	No surgery	Total hysterectomy + bilateral adnexectomy	Total hysterectomy + bilateral adnexectomy	No surgery	Total hysterectomy + bilateral adnexectomy+pelvic lymph node dissection+para-aortic lymph node dissection	No surgery	No surgery	Total hysterectomy + bilateral adnexectomy+pelvic lymph node dissection+para-aortic lymph node dissection	No surgery	No surgery	Individual response	No					No
Institution 56	10-19	10-19	3-4	1-2	1-2	1-2	Endometrial cancer surgery is performed only by laparoscopy.	Laparoscopic surgery is more common	Total hysterectomy + bilateral adnexectomy	Total hysterectomy + bilateral adnexectomy	No surgery	Total hysterectomy + bilateral adnexectomy+pelvic lymph node dissection+para-aortic lymph node dissection	No surgery	No surgery	Total hysterectomy + bilateral adnexectomy+pelvic lymph node dissection+para-aortic lymph node dissection	No surgery	No surgery	Total hysterectomy + bilateral adnexectomy+pelvic lymph node dissection+para-aortic lymph node dissection	No surgery	No surgery	Individual response	No					Yes	Affecting the scheduling of surgeries;Stricter regulations on surgery completion time;Changed the number of people participating in surgery;	No plans to introduce at this time	No		I can't say either way
Institution 71	10-19	10-19	1-2	0	0	0	Endometrial cancer surgery is performed only by laparotomy.		Total hysterectomy + bilateral adnexectomy	No surgery	No surgery	Total hysterectomy + bilateral adnexectomy+pelvic lymph node dissection	No surgery	No surgery	Total hysterectomy + bilateral adnexectomy+pelvic lymph node dissection+para-aortic lymph node dissection	No surgery	No surgery	Total hysterectomy + bilateral adnexectomy+pelvic lymph node dissection+para-aortic lymph node dissection+omentectomy	No surgery	No surgery	Individual response	Cannot say either way	Other;	Other;	Other	Other	No
Institution 88	10-19	10-19	0	1-2	0	0	Endometrial cancer surgery is performed only by laparotomy.		Total hysterectomy + bilateral adnexectomy	No surgery	No surgery	Total hysterectomy + bilateral adnexectomy+pelvic lymph node dissection	No surgery	No surgery	Total hysterectomy + bilateral adnexectomy+pelvic lymph node dissection	No surgery	No surgery	Total hysterectomy + bilateral adnexectomy+pelvic lymph node dissection+para-aortic lymph node dissection+omentectomy	No surgery	No surgery	No surgery is performed; however, chemotherapy is administered	Cannot say either way	Other;	The indications for lymph node dissection have changed;	Severe obesity;Clinical stage;Histological type of endometrial cancer;Elderly;	Histological type of endometrial cancer;Clinical stage;Severe obesity;Elderly;	No
Institution 89	10-19	10-19	1-2	3-4	1-2	1-2	Endometrial cancer surgery is performed only by laparoscopy.	Laparoscopic surgery is more common	Total hysterectomy + bilateral adnexectomy	Total hysterectomy + bilateral adnexectomy	No surgery	Total hysterectomy + bilateral adnexectomy+pelvic lymph node dissection+para-aortic lymph node dissection	Total hysterectomy + bilateral adnexectomy+pelvic lymph node dissection+para-aortic lymph node dissection	No surgery	Total hysterectomy + bilateral adnexectomy+pelvic lymph node dissection+para-aortic lymph node dissection+omentectomy	Total hysterectomy + bilateral adnexectomy+pelvic lymph node dissection+para-aortic lymph node dissection+omentectomy	No surgery	Total hysterectomy + bilateral adnexectomy+pelvic lymph node dissection+para-aortic lymph node dissection+omentectomy	Total hysterectomy + bilateral adnexectomy+pelvic lymph node dissection+para-aortic lymph node dissection+omentectomy	No surgery	Individual response	No					No
Institution 92	10-19	10-19	1-2	1-2	1-2	0	Endometrial cancer surgery is performed by both laparoscopy and robotic assistance.	Robotic-assisted surgery is more common	Total hysterectomy + bilateral adnexectomy	Total hysterectomy + bilateral adnexectomy	Total hysterectomy + bilateral adnexectomy	Total hysterectomy + bilateral adnexectomy	Total hysterectomy + bilateral adnexectomy	Total hysterectomy + bilateral adnexectomy	Total hysterectomy + bilateral adnexectomy+pelvic lymph node dissection+para-aortic lymph node dissection+omentectomy	No surgery	No surgery	Total hysterectomy + bilateral adnexectomy+pelvic lymph node dissection+para-aortic lymph node dissection+omentectomy	No surgery	No surgery	Basically, additional surgery is performed	No					Yes	Stricter regulations on surgery completion time;	No plans to introduce at this time	No		I think I will
Institution 100	10-19	10-19	1-2	1-2	0	0	Endometrial cancer surgery is performed only by laparoscopy.	Laparoscopic surgery is more common	Total hysterectomy + bilateral adnexectomy	Total hysterectomy + bilateral adnexectomy	No surgery	Total hysterectomy + bilateral adnexectomy	Total hysterectomy + bilateral adnexectomy	No surgery	Total hysterectomy + bilateral adnexectomy+pelvic lymph node dissection+para-aortic lymph node dissection+omentectomy	No surgery	No surgery	Total hysterectomy + bilateral adnexectomy+pelvic lymph node dissection+para-aortic lymph node dissection+omentectomy	No surgery	No surgery	No surgery is performed; however, chemotherapy is administered	No					No
Institution 101	10-19	10-19	1-2	1-2	0	0	No endometrial cancer surgery is performed.																				Cannot say either way	Affecting the scheduling of surgeries	No plans to introduce at this time	No		I don't think I will
Institution 116	10-19	10-19	0	1-2	0	0	Endometrial cancer surgery is performed only by laparotomy.		Total hysterectomy + bilateral adnexectomy+pelvic lymph node dissection	No surgery	No surgery	Total hysterectomy + bilateral adnexectomy+pelvic lymph node dissection	No surgery	No surgery	No surgery	No surgery	No surgery	No surgery	No surgery	No surgery	Individual response	Cannot say either way	Insurance coverage	The indications for surgery have changed	Other	Other	No
Institution 119	10-19	10-19	0	0	0	0	No endometrial cancer surgery is performed.																				No
Institution 120	10-19	10-19	1-2	1-2	0	0	No endometrial cancer surgery is performed.																				No
Institution 124	10-19	10-19	1-2	3-4	1-2	0	Endometrial cancer surgery is performed only by laparoscopy.	Laparoscopic surgery is more common	Total hysterectomy + bilateral adnexectomy	Total hysterectomy + bilateral adnexectomy	No surgery	Total hysterectomy + bilateral adnexectomy	Total hysterectomy + bilateral adnexectomy	No surgery	Total hysterectomy + bilateral adnexectomy+pelvic lymph node dissection+para-aortic lymph node dissection+omentectomy	No surgery	No surgery	Total hysterectomy + bilateral adnexectomy+pelvic lymph node dissection+para-aortic lymph node dissection+omentectomy	No surgery	No surgery	Individual response	No					No
Institution 135	10-19	10-19	0	0	1-2	0	Endometrial cancer surgery is performed only by laparotomy.		Total hysterectomy + bilateral adnexectomy+pelvic lymph node dissection	No surgery	No surgery	Total hysterectomy + bilateral adnexectomy+pelvic lymph node dissection	No surgery	No surgery	Total hysterectomy + bilateral adnexectomy+pelvic lymph node dissection	No surgery	No surgery	Total hysterectomy + bilateral adnexectomy+pelvic lymph node dissection+para-aortic lymph node dissection+omentectomy	No surgery	No surgery	Individual response	Cannot say either way	Other	Other	Complications of other organs;Elderly;Severe obesity;Clinical stage	Other	Yes	Stricter regulations on surgery completion time	Partially in use (e.g., p53 immunostaining)	No		I can't say either way
Institution 137	10-19	10-19	5-6	1-2	1-2	1-2	Endometrial cancer surgery is performed by both laparoscopy and robotic assistance.	Laparoscopic surgery is more common	No surgery	Total hysterectomy + bilateral adnexectomy	Total hysterectomy + bilateral adnexectomy	No surgery	Total hysterectomy + bilateral adnexectomy+pelvic lymph node dissection	Total hysterectomy + bilateral adnexectomy+pelvic lymph node dissection	Total hysterectomy + bilateral adnexectomy+pelvic lymph node dissection+para-aortic lymph node dissection+omentectomy	No surgery	No surgery	Total hysterectomy + bilateral adnexectomy+pelvic lymph node dissection+para-aortic lymph node dissection+omentectomy	No surgery	No surgery	Individual response	Cannot say either way	Description in the endometrial cancer treatment guidelines or the gynecological endoscopic surgery guidelines	The indications for lymph node dissection have changed	Clinical stage;Histological type of endometrial cancer;Elderly	Clinical stage;Histological type of endometrial cancer;Elderly	No
Institution 165	10-19	10-19	0	1-2	0	0	No endometrial cancer surgery is performed.																				No
Institution 170	10-19	10-19	1-2	1-2	1-2	0	Endometrial cancer surgery is performed only by laparotomy.		Total hysterectomy + bilateral adnexectomy+pelvic lymph node dissection	No surgery	No surgery	Total hysterectomy + bilateral adnexectomy+pelvic lymph node dissection	No surgery	No surgery	Total hysterectomy + bilateral adnexectomy+pelvic lymph node dissection+para-aortic lymph node dissection	No surgery	No surgery	Total hysterectomy + bilateral adnexectomy+pelvic lymph node dissection+para-aortic lymph node dissection	No surgery	No surgery	Individual response	Cannot say either way	Description in the endometrial cancer treatment guidelines or the gynecological endoscopic surgery guidelines	The method of hysterectomy has changed	Complications of other organs;Clinical stage	Clinical stage;Severe obesity	No
Institution 232	10-19	10-19	1-2	0	1-2	0	Endometrial cancer surgery is performed only by laparotomy.		Total hysterectomy + bilateral adnexectomy	No surgery	No surgery	Total hysterectomy + bilateral adnexectomy+pelvic lymph node dissection	No surgery	No surgery	Total hysterectomy + bilateral adnexectomy+pelvic lymph node dissection+para-aortic lymph node dissection+omentectomy	No surgery	No surgery	Total hysterectomy + bilateral adnexectomy+pelvic lymph node dissection+para-aortic lymph node dissection+omentectomy	No surgery	No surgery	Individual response	No					No
Institution 238	10-19	10-19	1-2	0	1-2	0	Endometrial cancer surgery is performed only by laparotomy.		Total hysterectomy + bilateral adnexectomy	No surgery	No surgery	Total hysterectomy + bilateral adnexectomy+pelvic lymph node dissection	No surgery	No surgery	Total hysterectomy + bilateral adnexectomy+pelvic lymph node dissection	No surgery	No surgery	Total hysterectomy + bilateral adnexectomy+pelvic lymph node dissection	No surgery	No surgery	No surgery is performed; however, chemotherapy is administered	No					Cannot say either way	Affecting the scheduling of surgeries	Not currently in use, but planned for the future	No		I can't say either way
Institution 262	10-19	10-19	1-2	1-2	1-2	1-2	Endometrial cancer surgery is performed by both laparoscopy and robotic assistance.	They are almost equal	Total hysterectomy + bilateral adnexectomy	Total hysterectomy + bilateral adnexectomy	Total hysterectomy + bilateral adnexectomy	Total hysterectomy + bilateral adnexectomy+pelvic lymph node dissection	Total hysterectomy + bilateral adnexectomy+pelvic lymph node dissection	Total hysterectomy + bilateral adnexectomy+pelvic lymph node dissection	Total hysterectomy + bilateral adnexectomy+pelvic lymph node dissection+para-aortic lymph node dissection+omentectomy	No surgery	No surgery	Total hysterectomy + bilateral adnexectomy+pelvic lymph node dissection+para-aortic lymph node dissection+omentectomy	No surgery	No surgery	Individual response	No					Yes	Changed lymph node dissection criteria;Stricter regulations on surgery completion time;Changed the number of people participating in surgery;Affecting the scheduling of surgeries	No plans to introduce at this time	No		I think I will
Institution 268	10-19	10-19	0	1-2	0	0	No endometrial cancer surgery is performed.																				No
Institution 278	10-19	10-19	1-2	1-2	3-4	0	Endometrial cancer surgery is performed only by laparotomy.		Total hysterectomy + bilateral adnexectomy	Total hysterectomy + bilateral adnexectomy	Total hysterectomy + bilateral adnexectomy	Total hysterectomy + bilateral adnexectomy	No surgery	No surgery	Total hysterectomy + bilateral adnexectomy+pelvic lymph node dissection	No surgery	No surgery	Total hysterectomy + bilateral adnexectomy+pelvic lymph node dissection+para-aortic lymph node dissection	No surgery	No surgery	Individual response	Yes	Technical problems with laparoscopic or robotic-assisted surgery;Because it takes time to operate	The method of hysterectomy has changed	Histological type of endometrial cancer;Clinical stage;Complications of other organs;Severe obesity;Elderly	Clinical stage;Histological type of endometrial cancer;Severe obesity;Complications of other organs;Elderly	No
Institution 301	10-19	10-19	0	0	1-2	0	Endometrial cancer surgery is performed only by laparotomy.		Total hysterectomy + bilateral adnexectomy	No surgery	No surgery	Total hysterectomy + bilateral adnexectomy+pelvic lymph node dissection	No surgery	No surgery	Total hysterectomy + bilateral adnexectomy+pelvic lymph node dissection+para-aortic lymph node dissection+omentectomy	No surgery	No surgery	Total hysterectomy + bilateral adnexectomy+pelvic lymph node dissection+para-aortic lymph node dissection+omentectomy	No surgery	No surgery	No surgery is performed; however, chemotherapy is administered	No					No
Institution 304	10-19	10-19	1-2	1-2	3-4	0	No endometrial cancer surgery is performed.																				No
Institution 335	10-19	10-19	0	0	0	0	Endometrial cancer surgery is performed only by laparotomy.		Total hysterectomy + bilateral adnexectomy	No surgery	No surgery	Total hysterectomy + bilateral adnexectomy	No surgery	No surgery	Total hysterectomy + bilateral adnexectomy	No surgery	No surgery	Total hysterectomy + bilateral adnexectomy+pelvic lymph node dissection	No surgery	No surgery	No surgery is performed; however, chemotherapy is administered	No					No
Institution 341	10-19	10-19	0	1-2	0	0	Endometrial cancer surgery is performed only by laparoscopy.	Laparoscopic surgery is more common	Total hysterectomy + bilateral adnexectomy	Total hysterectomy + bilateral adnexectomy	No surgery	Total hysterectomy + bilateral adnexectomy+pelvic lymph node dissection	Total hysterectomy + bilateral adnexectomy+pelvic lymph node dissection	No surgery	Total hysterectomy + bilateral adnexectomy+pelvic lymph node dissection	No surgery	No surgery	Total hysterectomy + bilateral adnexectomy+pelvic lymph node dissection	No surgery	No surgery	Basically, additional surgery is performed	Yes	Description in the endometrial cancer treatment guidelines or the gynecological endoscopic surgery guidelines	The indications for lymph node dissection have changed	Clinical stage;Histological type of endometrial cancer;Complications of other organs;Elderly	Clinical stage;Complications of other organs;Elderly	Yes	Affecting the scheduling of surgeries;Changed surgical indications and procedures;Changed lymph node dissection criteria;Stricter regulations on surgery completion time	No plans to introduce at this time	No		I think I will
Institution 366	10-19	10-19	0	1-2	1-2	0	No endometrial cancer surgery is performed.																				No
Institution 370	10-19	10-19	1-2	1-2	0	0	No endometrial cancer surgery is performed.																				No
Institution 376	10-19	10-19	1-2	1-2	0	0	Endometrial cancer surgery is performed only by laparotomy.		Total hysterectomy + bilateral adnexectomy	No surgery	No surgery	Total hysterectomy + bilateral adnexectomy	No surgery	No surgery	Total hysterectomy + bilateral adnexectomy	No surgery	No surgery	Total hysterectomy + bilateral adnexectomy+pelvic lymph node dissection+para-aortic lymph node dissection+omentectomy	No surgery	No surgery	No surgery is performed; however, chemotherapy is administered	No					No
Institution 389	10-19	10-19	1-2	3-4	5-6	0	Endometrial cancer surgery is performed by both laparoscopy and robotic assistance.	Robotic-assisted surgery is more common	Total hysterectomy + bilateral adnexectomy	Total hysterectomy + bilateral adnexectomy	Total hysterectomy + bilateral adnexectomy	Total hysterectomy + bilateral adnexectomy	Total hysterectomy + bilateral adnexectomy	Total hysterectomy + bilateral adnexectomy	Total hysterectomy + bilateral adnexectomy+pelvic lymph node dissection+para-aortic lymph node dissection+omentectomy	No surgery	No surgery	Total hysterectomy + bilateral adnexectomy+pelvic lymph node dissection+para-aortic lymph node dissection+omentectomy	No surgery	No surgery	No surgery is performed; however, chemotherapy is administered	No					Yes	Stricter regulations on surgery completion time	Partially in use (e.g., p53 immunostaining)	No		I think I will
Institution 403	10-19	10-19	1-2	1-2	0	0	Endometrial cancer surgery is performed only by laparoscopy.	Laparoscopic surgery is more common	Total hysterectomy + bilateral adnexectomy	Total hysterectomy + bilateral adnexectomy	No surgery	Total hysterectomy + bilateral adnexectomy+pelvic lymph node dissection+para-aortic lymph node dissection	Total hysterectomy + bilateral adnexectomy	No surgery	Total hysterectomy + bilateral adnexectomy+pelvic lymph node dissection+para-aortic lymph node dissection+omentectomy	Total hysterectomy + bilateral adnexectomy	No surgery	Total hysterectomy + bilateral adnexectomy+pelvic lymph node dissection+para-aortic lymph node dissection+omentectomy	Total hysterectomy + bilateral adnexectomy	No surgery	Individual response	Cannot say either way	Description in the endometrial cancer treatment guidelines or the gynecological endoscopic surgery guidelines;Insurance coverage;Personnel problems (including changes in the number of working physicians and the introduction of work style reforms for physicians);Technical problems with laparoscopic or robotic-assisted surgery	The indications for lymph node dissection have changed;The method of hysterectomy has changed;The technique of lymph node dissection has changed;PAN郭清必要症例では開腹移行	Clinical stage;Histological type of endometrial cancer;Complications of other organs;Elderly;Severe obesity	Clinical stage;Histological type of endometrial cancer;Severe obesity;Complications of other organs;Elderly	Cannot say either way	Stricter regulations on surgery completion time;Other	Partially in use (e.g., p53 immunostaining)	No		I can't say either way
Institution 410	10-19	10-19	0	0	0	0	Endometrial cancer surgery is performed only by laparotomy.		Total hysterectomy + bilateral adnexectomy	No surgery	No surgery	Total hysterectomy + bilateral adnexectomy+pelvic lymph node dissection	No surgery	No surgery	Total hysterectomy + bilateral adnexectomy+pelvic lymph node dissection	No surgery	No surgery	No surgery	No surgery	No surgery	No surgery is performed; however, chemotherapy is administered	No					No
Institution 420	10-19	10-19	1-2	1-2	3-4	0	Endometrial cancer surgery is performed only by laparotomy.		Total hysterectomy + bilateral adnexectomy	Total hysterectomy + bilateral adnexectomy	Total hysterectomy + bilateral adnexectomy	Total hysterectomy + bilateral adnexectomy+pelvic lymph node dissection	Total hysterectomy + bilateral adnexectomy	Total hysterectomy + bilateral adnexectomy	Total hysterectomy + bilateral adnexectomy+pelvic lymph node dissection+para-aortic lymph node dissection	No surgery	No surgery	Total hysterectomy + bilateral adnexectomy+pelvic lymph node dissection+para-aortic lymph node dissection	No surgery	No surgery	Individual response	Cannot say either way	Other	Other	Histological type of endometrial cancer;Clinical stage;Elderly;Complications of other organs;腹腔鏡,ロボット手術導入を検討中,導入した場合は開腹と同様の項目になろうと考えます.	Other.;Clinical stage;Histological type of endometrial cancer;Severe obesity;Complications of other organs;Elderly	No
Institution 423	10-19	10-19	0	1-2	1-2	1-2	Endometrial cancer surgery is performed only by laparotomy.		Total hysterectomy + bilateral adnexectomy	No surgery	No surgery	Total hysterectomy + bilateral adnexectomy	No surgery	No surgery	Total hysterectomy + bilateral adnexectomy+pelvic lymph node dissection+para-aortic lymph node dissection+omentectomy	No surgery	No surgery	Total hysterectomy + bilateral adnexectomy+pelvic lymph node dissection+para-aortic lymph node dissection+omentectomy	No surgery	No surgery	Individual response	Cannot say either way	Other	Other	Other	Other	No
Institution 6	1-9	10-19	1-2	0	0	0	Endometrial cancer surgery is performed only by laparotomy.		Total hysterectomy + bilateral adnexectomy	No surgery	No surgery	Total hysterectomy + bilateral adnexectomy+pelvic lymph node dissection	No surgery	No surgery	Total hysterectomy + bilateral adnexectomy+pelvic lymph node dissection+para-aortic lymph node dissection+omentectomy	No surgery	No surgery	Total hysterectomy + bilateral adnexectomy+pelvic lymph node dissection+para-aortic lymph node dissection+omentectomy	No surgery	No surgery	Basically, additional surgery is performed	Cannot say either way	Other;	Other;	Other	Other	No
Institution 54	1-9	10-19	1-2	1-2	≧7	0	No endometrial cancer surgery is performed.																				Cannot say either way	Other	No plans to introduce at this time	No		I can't say either way
Institution 110	1-9	10-19	1-2	1-2	1-2	1-2	Endometrial cancer surgery is performed only by laparotomy.		Total hysterectomy + bilateral adnexectomy	No surgery	No surgery	Total hysterectomy + bilateral adnexectomy	No surgery	No surgery	No surgery	No surgery	No surgery	No surgery	No surgery	No surgery	Individual response	No					No
Institution 125	1-9	10-19	0	1-2	0	0	No endometrial cancer surgery is performed.																				Cannot say either way	Affecting the scheduling of surgeries	No plans to introduce at this time	No		I can't say either way
Institution 146	1-9	10-19	1-2	1-2	1-2	0	Endometrial cancer surgery is performed only by laparotomy.		Total hysterectomy + bilateral adnexectomy	No surgery	No surgery	Total hysterectomy + bilateral adnexectomy+pelvic lymph node dissection	No surgery	No surgery	Total hysterectomy + bilateral adnexectomy+pelvic lymph node dissection+para-aortic lymph node dissection+omentectomy	No surgery	No surgery	Total hysterectomy + bilateral adnexectomy+pelvic lymph node dissection+para-aortic lymph node dissection+omentectomy	No surgery	No surgery	Individual response	Cannot say either way	Other	Other	Other	Other	No
Institution 157	1-9	10-19	3-4	1-2	3-4	1-2	Endometrial cancer surgery is performed only by laparotomy.		Total hysterectomy + bilateral adnexectomy	No surgery	No surgery	Total hysterectomy + bilateral adnexectomy+pelvic lymph node dissection	No surgery	No surgery	Total hysterectomy + bilateral adnexectomy+pelvic lymph node dissection	No surgery	No surgery	No surgery	No surgery	No surgery	Individual response	No					No
Institution 159	1-9	10-19	0	1-2	1-2	0	No endometrial cancer surgery is performed.																				No
Institution 171	1-9	10-19	0	0	0	0	No endometrial cancer surgery is performed.																				No
Institution 221	1-9	10-19	0	1-2	0	≧7	No endometrial cancer surgery is performed.																				No
Institution 273	1-9	10-19	1-2	0	0	0	Endometrial cancer surgery is performed only by laparotomy.		Total hysterectomy + bilateral adnexectomy+pelvic lymph node dissection	No surgery	No surgery	Total hysterectomy + bilateral adnexectomy+pelvic lymph node dissection	No surgery	No surgery	Total hysterectomy + bilateral adnexectomy+pelvic lymph node dissection	No surgery	No surgery	Total hysterectomy + bilateral adnexectomy+pelvic lymph node dissection+para-aortic lymph node dissection	No surgery	No surgery	No surgery is performed; however, chemotherapy is administered	No					No
Institution 281	1-9	10-19	1-2	1-2	3-4	1-2	Endometrial cancer surgery is performed only by laparotomy.		Total hysterectomy + bilateral adnexectomy	No surgery	No surgery	Total hysterectomy + bilateral adnexectomy+pelvic lymph node dissection	No surgery	No surgery	Total hysterectomy + bilateral adnexectomy+pelvic lymph node dissection+para-aortic lymph node dissection+omentectomy	No surgery	No surgery	Total hysterectomy + bilateral adnexectomy+pelvic lymph node dissection+para-aortic lymph node dissection+omentectomy	No surgery	No surgery	Basically, additional surgery is performed	No					No
Institution 285	1-9	10-19	0	1-2	1-2	1-2	Endometrial cancer surgery is performed only by laparotomy.		Total hysterectomy + bilateral adnexectomy	No surgery	No surgery	Total hysterectomy + bilateral adnexectomy	No surgery	No surgery	Total hysterectomy + bilateral adnexectomy+pelvic lymph node dissection	No surgery	No surgery	Total hysterectomy + bilateral adnexectomy+pelvic lymph node dissection+para-aortic lymph node dissection	No surgery	No surgery	No surgery is performed; however, chemotherapy is administered	No					No
Institution 288	1-9	10-19	0	1-2	0	0	No endometrial cancer surgery is performed.																				No
Institution 303	1-9	10-19	1-2	0	0	0	No endometrial cancer surgery is performed.																				No
Institution 309	1-9	10-19	1-2	1-2	0	0	Endometrial cancer surgery is performed only by laparoscopy.	Laparoscopic surgery is more common	Total hysterectomy + bilateral adnexectomy	Total hysterectomy + bilateral adnexectomy	No surgery	Total hysterectomy + bilateral adnexectomy+pelvic lymph node dissection	Total hysterectomy + bilateral adnexectomy+pelvic lymph node dissection	No surgery	Total hysterectomy + bilateral adnexectomy+pelvic lymph node dissection	Total hysterectomy + bilateral adnexectomy+pelvic lymph node dissection	No surgery	Total hysterectomy + bilateral adnexectomy+pelvic lymph node dissection+para-aortic lymph node dissection	Total hysterectomy + bilateral adnexectomy+pelvic lymph node dissection+para-aortic lymph node dissection	No surgery	No surgery is performed; however, chemotherapy is administered	Cannot say either way	Description in the endometrial cancer treatment guidelines or the gynecological endoscopic surgery guidelines;Insurance coverage	The indications for lymph node dissection have changed	Histological type of endometrial cancer;Clinical stage	Histological type of endometrial cancer;Clinical stage;Elderly	No
Institution 343	1-9	10-19	0	1-2	0	0	No endometrial cancer surgery is performed.																				No
Institution 357	1-9	10-19	0	1-2	0	0	Endometrial cancer surgery is performed only by laparotomy.		Total hysterectomy + bilateral adnexectomy	No surgery	No surgery	Total hysterectomy + bilateral adnexectomy+pelvic lymph node dissection	No surgery	No surgery	Total hysterectomy + bilateral adnexectomy+pelvic lymph node dissection+para-aortic lymph node dissection+omentectomy	No surgery	No surgery	Total hysterectomy + bilateral adnexectomy+pelvic lymph node dissection+para-aortic lymph node dissection+omentectomy	No surgery	No surgery	Basically, additional surgery is performed	Cannot say either way	Description in the endometrial cancer treatment guidelines or the gynecological endoscopic surgery guidelines	The indications for lymph node dissection have changed	Clinical stage;Histological type of endometrial cancer	Other	No
Institution 364	1-9	10-19	1-2	1-2	0	0	No endometrial cancer surgery is performed.																				No
Institution 385	1-9	10-19	0	0	0	0	No endometrial cancer surgery is performed.																				No
Institution 419	1-9	10-19	0	0	0	0	No endometrial cancer surgery is performed.																				No
Institution 10	20-29	10-19	1-2	1-2	1-2	0	No endometrial cancer surgery is performed.																				No
Institution 24	20-29	10-19	1-2	1-2	3-4	0	Endometrial cancer surgery is performed by both laparoscopy and robotic assistance.	Laparoscopic surgery is more common	Total hysterectomy + bilateral adnexectomy	Total hysterectomy + bilateral adnexectomy	Total hysterectomy + bilateral adnexectomy	Total hysterectomy + bilateral adnexectomy	Total hysterectomy + bilateral adnexectomy	Total hysterectomy + bilateral adnexectomy	Total hysterectomy + bilateral adnexectomy+pelvic lymph node dissection	Total hysterectomy + bilateral adnexectomy+pelvic lymph node dissection	Total hysterectomy + bilateral adnexectomy+pelvic lymph node dissection	Total hysterectomy + bilateral adnexectomy+pelvic lymph node dissection	Total hysterectomy + bilateral adnexectomy+pelvic lymph node dissection	Total hysterectomy + bilateral adnexectomy+pelvic lymph node dissection	No surgery is performed; however, chemotherapy is administered	No					Yes	Stricter regulations on surgery completion time;	In use	No		I can't say either way
Institution 76	20-29	10-19	0	1-2	1-2	1-2	Endometrial cancer surgery is performed only by laparotomy.		Total hysterectomy + bilateral adnexectomy	No surgery	No surgery	Total hysterectomy + bilateral adnexectomy	No surgery	No surgery	Total hysterectomy + bilateral adnexectomy+pelvic lymph node dissection+para-aortic lymph node dissection	No surgery	No surgery	Total hysterectomy + bilateral adnexectomy+pelvic lymph node dissection+para-aortic lymph node dissection	No surgery	No surgery	Basically, additional surgery is performed	No					No
Institution 86	20-29	10-19	0	0	0	0	Endometrial cancer surgery is performed only by laparotomy.		Total hysterectomy + bilateral adnexectomy	No surgery	No surgery	No surgery	No surgery	No surgery	No surgery	No surgery	No surgery	No surgery	No surgery	No surgery		Cannot say either way	Other;	Other;	Other	Other	No
Institution 87	20-29	10-19	1-2	1-2	1-2	0	Endometrial cancer surgery is performed by both laparoscopy and robotic assistance.	Robotic-assisted surgery is more common	No surgery	Total hysterectomy + bilateral adnexectomy+pelvic lymph node dissection	Total hysterectomy + bilateral adnexectomy+pelvic lymph node dissection	No surgery	Total hysterectomy + bilateral adnexectomy+pelvic lymph node dissection	Total hysterectomy + bilateral adnexectomy+pelvic lymph node dissection	Total hysterectomy + bilateral adnexectomy+pelvic lymph node dissection+para-aortic lymph node dissection+omentectomy	No surgery	No surgery	Total hysterectomy + bilateral adnexectomy+pelvic lymph node dissection+para-aortic lymph node dissection+omentectomy	No surgery	No surgery	No surgery is performed; however, chemotherapy is administered	No					No
Institution 210	20-29	10-19	0	0	0	0	Endometrial cancer surgery is performed only by laparotomy.		Total hysterectomy + bilateral adnexectomy	No surgery	No surgery	Total hysterectomy + bilateral adnexectomy+pelvic lymph node dissection	No surgery	No surgery	Total hysterectomy + bilateral adnexectomy+pelvic lymph node dissection+para-aortic lymph node dissection+omentectomy	No surgery	No surgery	Total hysterectomy + bilateral adnexectomy+pelvic lymph node dissection+para-aortic lymph node dissection+omentectomy	No surgery	No surgery	Basically, additional surgery is performed	No					Yes	Stricter regulations on surgery completion time	No plans to introduce at this time	No		I don't think I will
Institution 214	20-29	10-19	1-2	1-2	0	0	No endometrial cancer surgery is performed.																				Yes	Affecting the scheduling of surgeries	No plans to introduce at this time	No		I can't say either way
Institution 228	20-29	10-19	1-2	1-2	1-2	0	Endometrial cancer surgery is performed by both laparoscopy and robotic assistance.	Robotic-assisted surgery is more common	Total hysterectomy + bilateral adnexectomy	Total hysterectomy + bilateral adnexectomy	Total hysterectomy + bilateral adnexectomy	Total hysterectomy + bilateral adnexectomy	Total hysterectomy + bilateral adnexectomy	Total hysterectomy + bilateral adnexectomy	Total hysterectomy + bilateral adnexectomy+pelvic lymph node dissection+para-aortic lymph node dissection+omentectomy	No surgery	No surgery	Total hysterectomy + bilateral adnexectomy+pelvic lymph node dissection+para-aortic lymph node dissection+omentectomy	No surgery	No surgery	Basically, additional surgery is performed	No					No
Institution 247	20-29	10-19	0	0	1-2	0	Endometrial cancer surgery is performed only by laparotomy.		Total hysterectomy + bilateral adnexectomy+pelvic lymph node dissection	No surgery	No surgery	Total hysterectomy + bilateral adnexectomy+pelvic lymph node dissection	No surgery	No surgery	Total hysterectomy + bilateral adnexectomy+pelvic lymph node dissection+para-aortic lymph node dissection	No surgery	No surgery	Total hysterectomy + bilateral adnexectomy+pelvic lymph node dissection+para-aortic lymph node dissection	No surgery	No surgery	No surgery is performed; however, chemotherapy is administered	No					No
Institution 249	20-29	10-19	1-2	1-2	1-2	0	Endometrial cancer surgery is performed only by laparoscopy.	Laparoscopic surgery is more common	Total hysterectomy + bilateral adnexectomy+pelvic lymph node dissection	Total hysterectomy + bilateral adnexectomy+pelvic lymph node dissection	No surgery	Total hysterectomy + bilateral adnexectomy+pelvic lymph node dissection	Total hysterectomy + bilateral adnexectomy+pelvic lymph node dissection	No surgery	Total hysterectomy + bilateral adnexectomy+pelvic lymph node dissection+para-aortic lymph node dissection+omentectomy	Total hysterectomy + bilateral adnexectomy+pelvic lymph node dissection+para-aortic lymph node dissection+omentectomy	No surgery	Total hysterectomy + bilateral adnexectomy+pelvic lymph node dissection+para-aortic lymph node dissection+omentectomy	Total hysterectomy + bilateral adnexectomy+pelvic lymph node dissection+para-aortic lymph node dissection+omentectomy	No surgery	Individual response	No					No
Institution 250	20-29	10-19	1-2	1-2	1-2	0	Endometrial cancer surgery is performed only by laparoscopy.	Laparoscopic surgery is more common	Total hysterectomy + bilateral adnexectomy	Total hysterectomy + bilateral adnexectomy	No surgery	Total hysterectomy + bilateral adnexectomy	Total hysterectomy + bilateral adnexectomy	No surgery	Total hysterectomy + bilateral adnexectomy+pelvic lymph node dissection+para-aortic lymph node dissection	No surgery	No surgery	Total hysterectomy + bilateral adnexectomy+pelvic lymph node dissection+para-aortic lymph node dissection	No surgery	No surgery	Basically, additional surgery is performed	No					No
Institution 291	20-29	10-19	1-2	3-4	1-2	1-2	Endometrial cancer surgery is performed by both laparoscopy and robotic assistance.	Laparoscopic surgery is more common	Total hysterectomy + bilateral adnexectomy	Total hysterectomy + bilateral adnexectomy	Total hysterectomy + bilateral adnexectomy	Total hysterectomy + bilateral adnexectomy	Total hysterectomy + bilateral adnexectomy	Total hysterectomy + bilateral adnexectomy	Total hysterectomy + bilateral adnexectomy+pelvic lymph node dissection+para-aortic lymph node dissection	No surgery	No surgery	Total hysterectomy + bilateral adnexectomy+pelvic lymph node dissection+para-aortic lymph node dissection+omentectomy	No surgery	No surgery	Individual response	No					Yes	Affecting the scheduling of surgeries	Not currently in use, but planned for the future	No		I think I will
Institution 322	20-29	10-19	1-2	0	0	0	No endometrial cancer surgery is performed.																				No
Institution 327	20-29	10-19	0	1-2	0	0	Endometrial cancer surgery is performed only by laparotomy.		Total hysterectomy + bilateral adnexectomy	No surgery	No surgery	No surgery	No surgery	No surgery	No surgery	No surgery	No surgery	No surgery	No surgery	No surgery	Individual response	Yes	Other	Other	Other	Other	Yes	Other	No plans to introduce at this time	No		I can't say either way
Institution 409	20-29	10-19	1-2	1-2	0	1-2	No endometrial cancer surgery is performed.																				Yes	Affecting the scheduling of surgeries;Stricter regulations on surgery completion time	Not currently in use, but planned for the future	No		I think I will
Institution 413	20-29	10-19	0	1-2	1-2	0	Endometrial cancer surgery is performed only by laparotomy.		Total hysterectomy + bilateral adnexectomy	No surgery	No surgery	Total hysterectomy + bilateral adnexectomy+pelvic lymph node dissection+para-aortic lymph node dissection	No surgery	No surgery	Total hysterectomy + bilateral adnexectomy+pelvic lymph node dissection+para-aortic lymph node dissection+omentectomy	No surgery	No surgery	Total hysterectomy + bilateral adnexectomy+pelvic lymph node dissection+para-aortic lymph node dissection+omentectomy	No surgery	No surgery	Individual response	No					No
Institution 421	20-29	10-19	0	0	0	0	No endometrial cancer surgery is performed.																				No
Institution 83	30-39	10-19	0	3-4	0	0	No endometrial cancer surgery is performed.																				No
Institution 105	30-39	10-19	1-2	3-4	≧7	1-2	Endometrial cancer surgery is performed by both laparoscopy and robotic assistance.	Robotic-assisted surgery is more common	Total hysterectomy + bilateral adnexectomy	Total hysterectomy + bilateral adnexectomy	Total hysterectomy + bilateral adnexectomy	Total hysterectomy + bilateral adnexectomy+pelvic lymph node dissection	Total hysterectomy + bilateral adnexectomy+pelvic lymph node dissection	Total hysterectomy + bilateral adnexectomy+pelvic lymph node dissection	Total hysterectomy + bilateral adnexectomy+pelvic lymph node dissection+para-aortic lymph node dissection+omentectomy	No surgery	No surgery	Total hysterectomy + bilateral adnexectomy+pelvic lymph node dissection+para-aortic lymph node dissection+omentectomy	No surgery	No surgery	No surgery is performed; however, chemotherapy is administered	No					Yes	Affecting the scheduling of surgeries;Stricter regulations on surgery completion time	No plans to introduce at this time	No		I think I will
Institution 200	30-39	10-19	1-2	1-2	1-2	0	No endometrial cancer surgery is performed.																				No
Institution 160	40-49	10-19	0	1-2	1-2	0	Endometrial cancer surgery is performed only by laparotomy.		Total hysterectomy + bilateral adnexectomy+pelvic lymph node dissection+para-aortic lymph node dissection	No surgery	No surgery	Total hysterectomy + bilateral adnexectomy+pelvic lymph node dissection+para-aortic lymph node dissection	No surgery	No surgery	Total hysterectomy + bilateral adnexectomy+pelvic lymph node dissection+para-aortic lymph node dissection+omentectomy	No surgery	No surgery	Total hysterectomy + bilateral adnexectomy+pelvic lymph node dissection+para-aortic lymph node dissection+omentectomy	No surgery	No surgery	Basically, additional surgery is performed	No					Cannot say either way	Stricter regulations on surgery completion time	No plans to introduce at this time	No		I think I will
Institution 266	40-49	10-19	0	1-2	1-2	0	No endometrial cancer surgery is performed.																				No
Institution 416	40-49	10-19	1-2	1-2	1-2	0	Endometrial cancer surgery is performed by both laparoscopy and robotic assistance.	Robotic-assisted surgery is more common	Total hysterectomy + bilateral adnexectomy	Total hysterectomy + bilateral adnexectomy	Total hysterectomy + bilateral adnexectomy	Total hysterectomy + bilateral adnexectomy+pelvic lymph node dissection	Total hysterectomy + bilateral adnexectomy+pelvic lymph node dissection	No surgery	Total hysterectomy + bilateral adnexectomy+pelvic lymph node dissection+para-aortic lymph node dissection	No surgery	No surgery	Total hysterectomy + bilateral adnexectomy+pelvic lymph node dissection+para-aortic lymph node dissection	No surgery	No surgery	No surgery is performed; however, chemotherapy is administered	No					No
Institution 23	10-19	1-9	1-2	3-4	0	0	No endometrial cancer surgery is performed.																				No
Institution 51	10-19	1-9	3-4	3-4	1-2	1-2	Endometrial cancer surgery is performed by both laparoscopy and robotic assistance.	Robotic-assisted surgery is more common	Total hysterectomy + bilateral adnexectomy	Total hysterectomy + bilateral adnexectomy	Total hysterectomy + bilateral adnexectomy	Total hysterectomy + bilateral adnexectomy+pelvic lymph node dissection	Total hysterectomy + bilateral adnexectomy+pelvic lymph node dissection	Total hysterectomy + bilateral adnexectomy+pelvic lymph node dissection	Total hysterectomy + bilateral adnexectomy+pelvic lymph node dissection+para-aortic lymph node dissection+omentectomy	Total hysterectomy + bilateral adnexectomy+pelvic lymph node dissection+para-aortic lymph node dissection+omentectomy	No surgery	Total hysterectomy + bilateral adnexectomy+pelvic lymph node dissection+para-aortic lymph node dissection+omentectomy	Total hysterectomy + bilateral adnexectomy+pelvic lymph node dissection+para-aortic lymph node dissection+omentectomy	No surgery	No surgery is performed; however, chemotherapy is administered	No					No
Institution 58	10-19	1-9	0	1-2	0	0	No endometrial cancer surgery is performed.																				No
Institution 113	10-19	1-9	1-2	1-2	3-4	0	Endometrial cancer surgery is performed only by laparotomy.		Total hysterectomy + bilateral adnexectomy	No surgery	No surgery	Total hysterectomy + bilateral adnexectomy	No surgery	No surgery	Total hysterectomy + bilateral adnexectomy+pelvic lymph node dissection	No surgery	No surgery	Total hysterectomy + bilateral adnexectomy+pelvic lymph node dissection+para-aortic lymph node dissection	No surgery	No surgery	Individual response	Cannot say either way	Description in the endometrial cancer treatment guidelines or the gynecological endoscopic surgery guidelines	The indications for lymph node dissection have changed;The method of hysterectomy has changed	Other	Other	No
Institution 142	10-19	1-9	0	0	0	0	No endometrial cancer surgery is performed.																				No
Institution 151	10-19	1-9	0	1-2	0	0	No endometrial cancer surgery is performed.																				No
Institution 195	10-19	1-9	0	0	0	0	No endometrial cancer surgery is performed.																				No
Institution 201	10-19	1-9	1-2	1-2	0	0	Endometrial cancer surgery is performed only by laparotomy.		Total hysterectomy + bilateral adnexectomy	No surgery	No surgery	Total hysterectomy + bilateral adnexectomy	No surgery	No surgery	No surgery	No surgery	No surgery	No surgery	No surgery	No surgery	No surgery is performed; however, chemotherapy is administered	No					Yes	Other	Not currently in use, but planned for the future	No		I don't think I will
Institution 224	10-19	1-9	1-2	1-2	0	0	No endometrial cancer surgery is performed.																				No
Institution 256	10-19	1-9	0	0	0	0	No endometrial cancer surgery is performed.																				No
Institution 325	10-19	1-9	1-2	0	1-2	0	Endometrial cancer surgery is performed only by laparotomy.		Total hysterectomy + bilateral adnexectomy	No surgery	No surgery	Total hysterectomy + bilateral adnexectomy	No surgery	No surgery	Total hysterectomy + bilateral adnexectomy+pelvic lymph node dissection+para-aortic lymph node dissection+omentectomy	No surgery	No surgery	Total hysterectomy + bilateral adnexectomy+pelvic lymph node dissection+para-aortic lymph node dissection+omentectomy	No surgery	No surgery	No surgery is performed; however, chemotherapy is administered	Cannot say either way	Other	The indications for surgery have changed	Clinical stage;Histological type of endometrial cancer	Histological type of endometrial cancer;Clinical stage	No
Institution 352	10-19	1-9	0	1-2	0	0	No endometrial cancer surgery is performed.																				No
Institution 361	10-19	1-9	1-2	0	1-2	0	No endometrial cancer surgery is performed.																				No
Institution 4	1-9	1-9	0	1-2	1-2	1-2	Endometrial cancer surgery is performed only by laparoscopy.	Laparoscopic surgery is more common	Total hysterectomy + bilateral adnexectomy	Total hysterectomy + bilateral adnexectomy	Total hysterectomy + bilateral adnexectomy	No surgery	No surgery	No surgery	No surgery	No surgery	No surgery	No surgery	No surgery	No surgery	No surgery is performed; however, chemotherapy is administered	No					Yes	Affecting the scheduling of surgeries;Stricter regulations on surgery completion time;Changed the number of people participating in surgery;	No plans to introduce at this time	No		I don't think I will
Institution 9	1-9	1-9	0	0	0	0	No endometrial cancer surgery is performed.																				No
Institution 12	1-9	1-9	0	1-2	0	0	No endometrial cancer surgery is performed.																				No
Institution 60	1-9	1-9	1-2	1-2	1-2	0	No endometrial cancer surgery is performed.																				No
Institution 68	1-9	1-9	0	1-2	0	0	Endometrial cancer surgery is performed only by laparotomy.		Total hysterectomy + bilateral adnexectomy	No surgery	No surgery	Total hysterectomy + bilateral adnexectomy+pelvic lymph node dissection	No surgery	No surgery	Total hysterectomy + bilateral adnexectomy+pelvic lymph node dissection	No surgery	No surgery	Total hysterectomy + bilateral adnexectomy+pelvic lymph node dissection	No surgery	No surgery	No surgery is performed; however, chemotherapy is administered	No					No
Institution 72	1-9	1-9	0	0	0	0	No endometrial cancer surgery is performed.																				Cannot say either way	Affecting the scheduling of surgeries;	No plans to introduce at this time	No		I can't say either way
Institution 139	1-9	1-9	0	1-2	1-2	0	No endometrial cancer surgery is performed.																				No
Institution 161	1-9	1-9	0	1-2	0	0	No endometrial cancer surgery is performed.																				No
Institution 173	1-9	1-9	1-2	1-2	0	0	No endometrial cancer surgery is performed.																				No
Institution 193	1-9	1-9	0	0	0	0	No endometrial cancer surgery is performed.																				Yes	Affecting the scheduling of surgeries	In use	Yes	Yes
Institution 212	1-9	1-9	0	0	1-2	1-2	No endometrial cancer surgery is performed.																				Yes	Stricter regulations on surgery completion time	No plans to introduce at this time	No		I don't think I will
Institution 241	1-9	1-9	0	1-2	0	0	No endometrial cancer surgery is performed.																				Yes	Affecting the scheduling of surgeries	No plans to introduce at this time	No		I think I will
Institution 251	1-9	1-9	0	1-2	0	0	No endometrial cancer surgery is performed.																				No
Institution 280	1-9	1-9	1-2	1-2	0	0	No endometrial cancer surgery is performed.																				No
Institution 316	1-9	1-9	1-2	1-2	0	0	No endometrial cancer surgery is performed.																				No
Institution 354	1-9	1-9	1-2	1-2	0	0	No endometrial cancer surgery is performed.																				No
Institution 358	1-9	1-9	1-2	1-2	0	0	No endometrial cancer surgery is performed.																				No
Institution 375	1-9	1-9	0	1-2	0	0	No endometrial cancer surgery is performed.																				No
Institution 393	1-9	1-9	0	0	0	0	No endometrial cancer surgery is performed.																				No
Institution 394	1-9	1-9	1-2	1-2	1-2	0	Endometrial cancer surgery is performed only by laparotomy.		Total hysterectomy + bilateral adnexectomy+pelvic lymph node dissection	No surgery	No surgery	Total hysterectomy + bilateral adnexectomy+pelvic lymph node dissection	No surgery	No surgery	Total hysterectomy + bilateral adnexectomy+pelvic lymph node dissection	No surgery	No surgery	Total hysterectomy + bilateral adnexectomy+pelvic lymph node dissection	No surgery	No surgery	No surgery is performed; however, chemotherapy is administered	No					No
Institution 32	20-29	1-9	0	1-2	1-2	1-2	No endometrial cancer surgery is performed.																				No
Institution 286	20-29	1-9	1-2	0	0	0	Endometrial cancer surgery is performed only by laparotomy.		Total hysterectomy + bilateral adnexectomy	No surgery	No surgery	Total hysterectomy + bilateral adnexectomy	No surgery	No surgery	Total hysterectomy + bilateral adnexectomy	No surgery	No surgery	Total hysterectomy + bilateral adnexectomy+pelvic lymph node dissection+para-aortic lymph node dissection+omentectomy	No surgery	No surgery	No surgery is performed; however, chemotherapy is administered	No					No
Institution 174	30-39	1-9	0	1-2	1-2	0	Endometrial cancer surgery is performed only by laparoscopy.	Laparoscopic surgery is more common	Total hysterectomy + bilateral adnexectomy	Total hysterectomy + bilateral adnexectomy	No surgery	Total hysterectomy + bilateral adnexectomy	Total hysterectomy + bilateral adnexectomy	No surgery	Total hysterectomy + bilateral adnexectomy+pelvic lymph node dissection	No surgery	No surgery	Total hysterectomy + bilateral adnexectomy+pelvic lymph node dissection+para-aortic lymph node dissection+omentectomy	No surgery	No surgery	No surgery is performed; however, chemotherapy is administered	No					No
Institution 415	30-39	1-9	1-2	1-2	1-2	0	Endometrial cancer surgery is performed only by laparotomy.		Total hysterectomy + bilateral adnexectomy+pelvic lymph node dissection	No surgery	No surgery	Total hysterectomy + bilateral adnexectomy+pelvic lymph node dissection	No surgery	No surgery	Total hysterectomy + bilateral adnexectomy+pelvic lymph node dissection+para-aortic lymph node dissection+omentectomy	No surgery	No surgery	Total hysterectomy + bilateral adnexectomy+pelvic lymph node dissection+para-aortic lymph node dissection+omentectomy	No surgery	No surgery		No					No
Institution 239	≧50	20-29	0	0	1-2	0	Endometrial cancer surgery is performed only by laparotomy.		Total hysterectomy + bilateral adnexectomy	No surgery	No surgery	Total hysterectomy + bilateral adnexectomy+pelvic lymph node dissection	No surgery	No surgery	Total hysterectomy + bilateral adnexectomy	No surgery	No surgery	No surgery	No surgery	No surgery	No surgery is performed; however, chemotherapy is administered	No					No
Institution 22	10-19	20-29	0	1-2	0	0	No endometrial cancer surgery is performed.																				No
Institution 30	10-19	20-29	1-2	1-2	3-4	1-2	Endometrial cancer surgery is performed by both laparoscopy and robotic assistance.	They are almost equal	No surgery	No surgery	No surgery	No surgery	No surgery	No surgery	Total hysterectomy + bilateral adnexectomy	Total hysterectomy + bilateral adnexectomy	Total hysterectomy + bilateral adnexectomy	Total hysterectomy + bilateral adnexectomy+pelvic lymph node dissection+para-aortic lymph node dissection+omentectomy	No surgery	No surgery	No surgery is performed; however, chemotherapy is administered	Yes	Description in the endometrial cancer treatment guidelines or the gynecological endoscopic surgery guidelines;Because it takes time to operate;	The method of hysterectomy has changed;The indications for lymph node dissection have changed;	Clinical stage;Histological type of endometrial cancer;Elderly;	Clinical stage;Histological type of endometrial cancer;Elderly;Complications of other organs;	Cannot say either way	Stricter regulations on surgery completion time;	No plans to introduce at this time	No		I think I will
Institution 31	10-19	20-29	1-2	1-2	0	0	Endometrial cancer surgery is performed only by laparoscopy.	Laparoscopic surgery is more common	Total hysterectomy + bilateral adnexectomy	Total hysterectomy + bilateral adnexectomy	No surgery	Total hysterectomy + bilateral adnexectomy	Total hysterectomy + bilateral adnexectomy	No surgery	Total hysterectomy + bilateral adnexectomy+pelvic lymph node dissection+para-aortic lymph node dissection+omentectomy	No surgery	No surgery	Total hysterectomy + bilateral adnexectomy+pelvic lymph node dissection+para-aortic lymph node dissection+omentectomy	No surgery	No surgery	Individual response	No					No
Institution 50	10-19	20-29	1-2	0	1-2	0	Endometrial cancer surgery is performed only by laparotomy.		Total hysterectomy + bilateral adnexectomy	Total hysterectomy + bilateral adnexectomy	Total hysterectomy + bilateral adnexectomy	Total hysterectomy + bilateral adnexectomy+pelvic lymph node dissection	No surgery	No surgery	Total hysterectomy + bilateral adnexectomy+pelvic lymph node dissection	No surgery	No surgery	Total hysterectomy + bilateral adnexectomy+pelvic lymph node dissection	No surgery	No surgery	No surgery is performed; however, chemotherapy is administered	Cannot say either way	Description in the endometrial cancer treatment guidelines or the gynecological endoscopic surgery guidelines;	The indications for lymph node dissection have changed;	Histological type of endometrial cancer;Clinical stage;Elderly;	Clinical stage;Histological type of endometrial cancer;Severe obesity;Elderly;Complications of other organs;	No
Institution 67	10-19	20-29	1-2	1-2	3-4	1-2	Endometrial cancer surgery is performed by both laparoscopy and robotic assistance.	Robotic-assisted surgery is more common	Total hysterectomy + bilateral adnexectomy	Total hysterectomy + bilateral adnexectomy	Total hysterectomy + bilateral adnexectomy	Total hysterectomy + bilateral adnexectomy	Total hysterectomy + bilateral adnexectomy	Total hysterectomy + bilateral adnexectomy	Total hysterectomy + bilateral adnexectomy+pelvic lymph node dissection	Total hysterectomy + bilateral adnexectomy+pelvic lymph node dissection	Total hysterectomy + bilateral adnexectomy+pelvic lymph node dissection	Total hysterectomy + bilateral adnexectomy+pelvic lymph node dissection+para-aortic lymph node dissection+omentectomy	Total hysterectomy + bilateral adnexectomy+pelvic lymph node dissection+para-aortic lymph node dissection+omentectomy	Total hysterectomy + bilateral adnexectomy+pelvic lymph node dissection+para-aortic lymph node dissection+omentectomy	No surgery is performed; however, chemotherapy is administered	No					No
Institution 69	10-19	20-29	1-2	3-4	3-4	1-2	Endometrial cancer surgery is performed by both laparoscopy and robotic assistance.	Robotic-assisted surgery is more common	No surgery	Total hysterectomy + bilateral adnexectomy+pelvic lymph node dissection	Total hysterectomy + bilateral adnexectomy+pelvic lymph node dissection	No surgery	Total hysterectomy + bilateral adnexectomy+pelvic lymph node dissection	Total hysterectomy + bilateral adnexectomy+pelvic lymph node dissection	Total hysterectomy + bilateral adnexectomy+pelvic lymph node dissection+para-aortic lymph node dissection+omentectomy	No surgery	No surgery	Total hysterectomy + bilateral adnexectomy+pelvic lymph node dissection+para-aortic lymph node dissection+omentectomy	No surgery	No surgery	Individual response	Yes	Insurance coverage;	The technique of lymph node dissection has changed;	Severe obesity;Complications of other organs;Elderly;	全例（当院ではPANが必要なら開腹）;	No
Institution 80	10-19	20-29	1-2	1-2	0	0	Endometrial cancer surgery is performed only by laparoscopy.	Laparoscopic surgery is more common	Total hysterectomy + bilateral adnexectomy	Total hysterectomy + bilateral adnexectomy	No surgery	Total hysterectomy + bilateral adnexectomy	Total hysterectomy + bilateral adnexectomy	No surgery	Total hysterectomy + bilateral adnexectomy+pelvic lymph node dissection+para-aortic lymph node dissection+omentectomy	No surgery	No surgery	Total hysterectomy + bilateral adnexectomy+pelvic lymph node dissection+para-aortic lymph node dissection+omentectomy	No surgery	No surgery	No surgery is performed; however, chemotherapy is administered	No					No
Institution 84	10-19	20-29	1-2	1-2	1-2	0	No endometrial cancer surgery is performed.																				No
Institution 109	10-19	20-29	0	1-2	1-2	1-2	No endometrial cancer surgery is performed.																				No
Institution 112	10-19	20-29	1-2	1-2	1-2	0	No endometrial cancer surgery is performed.																				No
Institution 131	10-19	20-29	1-2	1-2	1-2	1-2	Endometrial cancer surgery is performed by both laparoscopy and robotic assistance.	Robotic-assisted surgery is more common	Total hysterectomy + bilateral adnexectomy	Total hysterectomy + bilateral adnexectomy	Total hysterectomy + bilateral adnexectomy	Total hysterectomy + bilateral adnexectomy	Total hysterectomy + bilateral adnexectomy	Total hysterectomy + bilateral adnexectomy	Total hysterectomy + bilateral adnexectomy	No surgery	No surgery	Total hysterectomy + bilateral adnexectomy+pelvic lymph node dissection+para-aortic lymph node dissection+omentectomy	No surgery	No surgery	Individual response	No					No
Institution 143	10-19	20-29	3-4	1-2	1-2	0	Endometrial cancer surgery is performed only by laparoscopy.	Laparoscopic surgery is more common	Total hysterectomy + bilateral adnexectomy	Total hysterectomy + bilateral adnexectomy	Total hysterectomy + bilateral adnexectomy	Total hysterectomy + bilateral adnexectomy	Total hysterectomy + bilateral adnexectomy	Total hysterectomy + bilateral adnexectomy	Total hysterectomy + bilateral adnexectomy+pelvic lymph node dissection+para-aortic lymph node dissection+omentectomy	No surgery	No surgery	Total hysterectomy + bilateral adnexectomy+pelvic lymph node dissection+para-aortic lymph node dissection+omentectomy	No surgery	No surgery	No surgery is performed; however, chemotherapy is administered	No					No
Institution 147	10-19	20-29	1-2	3-4	3-4	3-4	Endometrial cancer surgery is performed only by laparoscopy.	Laparoscopic surgery is more common	Total hysterectomy + bilateral adnexectomy	Total hysterectomy + bilateral adnexectomy	No surgery	Total hysterectomy + bilateral adnexectomy+pelvic lymph node dissection	Total hysterectomy + bilateral adnexectomy+pelvic lymph node dissection	No surgery	Total hysterectomy + bilateral adnexectomy+pelvic lymph node dissection+para-aortic lymph node dissection	Total hysterectomy + bilateral adnexectomy+pelvic lymph node dissection+para-aortic lymph node dissection	No surgery	Total hysterectomy + bilateral adnexectomy+pelvic lymph node dissection+para-aortic lymph node dissection	Total hysterectomy + bilateral adnexectomy+pelvic lymph node dissection+para-aortic lymph node dissection	No surgery	Individual response	Cannot say either way	Description in the endometrial cancer treatment guidelines or the gynecological endoscopic surgery guidelines	The indications for lymph node dissection have changed;The method of hysterectomy has changed	Clinical stage;Histological type of endometrial cancer;Severe obesity;Complications of other organs;Elderly	Severe obesity;Complications of other organs;Elderly	Yes	Stricter regulations on surgery completion time;Affecting the scheduling of surgeries	Not currently in use, but planned for the future	No		I think I will
Institution 150	10-19	20-29	1-2	1-2	0	0	No endometrial cancer surgery is performed.																				No
Institution 155	10-19	20-29	1-2	1-2	3-4	0	Endometrial cancer surgery is performed only by laparoscopy.	Laparoscopic surgery is more common	Total hysterectomy + bilateral adnexectomy	Total hysterectomy + bilateral adnexectomy	No surgery	Total hysterectomy + bilateral adnexectomy+pelvic lymph node dissection	Total hysterectomy + bilateral adnexectomy+pelvic lymph node dissection	No surgery	Total hysterectomy + bilateral adnexectomy+pelvic lymph node dissection	No surgery	No surgery	Total hysterectomy + bilateral adnexectomy+pelvic lymph node dissection+para-aortic lymph node dissection+omentectomy	No surgery	No surgery	No surgery is performed; however, chemotherapy is administered	No					No
Institution 158	10-19	20-29	1-2	3-4	3-4	1-2	Endometrial cancer surgery is performed by both laparoscopy and robotic assistance.	Robotic-assisted surgery is more common	No surgery	Total hysterectomy + bilateral adnexectomy+pelvic lymph node dissection	Total hysterectomy + bilateral adnexectomy+pelvic lymph node dissection	No surgery	Total hysterectomy + bilateral adnexectomy+pelvic lymph node dissection	Total hysterectomy + bilateral adnexectomy+pelvic lymph node dissection	Total hysterectomy + bilateral adnexectomy+pelvic lymph node dissection+para-aortic lymph node dissection+omentectomy	No surgery	No surgery	Total hysterectomy + bilateral adnexectomy+pelvic lymph node dissection+para-aortic lymph node dissection+omentectomy	No surgery	No surgery	Individual response	No					No
Institution 175	10-19	20-29	1-2	0	0	0	Endometrial cancer surgery is performed only by laparotomy.		Total hysterectomy + bilateral adnexectomy	No surgery	No surgery	Total hysterectomy + bilateral adnexectomy	No surgery	No surgery	Total hysterectomy + bilateral adnexectomy+pelvic lymph node dissection+para-aortic lymph node dissection+omentectomy	No surgery	No surgery	Total hysterectomy + bilateral adnexectomy+pelvic lymph node dissection+para-aortic lymph node dissection+omentectomy	No surgery	No surgery	Individual response	Cannot say either way	Other	Other	Clinical stage;Histological type of endometrial cancer;Elderly;Complications of other organs	Clinical stage;Histological type of endometrial cancer;Complications of other organs;Elderly	No
Institution 179	10-19	20-29	0	1-2	0	0	Endometrial cancer surgery is performed only by laparotomy.		Total hysterectomy + bilateral adnexectomy	No surgery	No surgery	Total hysterectomy + bilateral adnexectomy+pelvic lymph node dissection	No surgery	No surgery	Total hysterectomy + bilateral adnexectomy+pelvic lymph node dissection	No surgery	No surgery	Total hysterectomy + bilateral adnexectomy+pelvic lymph node dissection	No surgery	No surgery	No surgery is performed; however, chemotherapy is administered	No					No
Institution 183	10-19	20-29	0	0	0	0	Endometrial cancer surgery is performed only by laparotomy.		Total hysterectomy + bilateral adnexectomy	No surgery	No surgery	Total hysterectomy + bilateral adnexectomy+pelvic lymph node dissection	No surgery	No surgery	Total hysterectomy + bilateral adnexectomy+pelvic lymph node dissection	No surgery	No surgery	Total hysterectomy + bilateral adnexectomy+pelvic lymph node dissection+para-aortic lymph node dissection+omentectomy	No surgery	No surgery	Individual response	No					No
Institution 185	10-19	20-29	0	1-2	1-2	0	No endometrial cancer surgery is performed.																				Cannot say either way	Stricter regulations on surgery completion time	No plans to introduce at this time	No		I don't think I will
Institution 197	10-19	20-29	1-2	1-2	1-2	0	No endometrial cancer surgery is performed.																				No
Institution 208	10-19	20-29	1-2	1-2	0	0	Endometrial cancer surgery is performed only by laparoscopy.	Laparoscopic surgery is more common	Total hysterectomy + bilateral adnexectomy	Total hysterectomy + bilateral adnexectomy	No surgery	Total hysterectomy + bilateral adnexectomy+pelvic lymph node dissection+para-aortic lymph node dissection	No surgery	No surgery	Total hysterectomy + bilateral adnexectomy+pelvic lymph node dissection+para-aortic lymph node dissection+omentectomy	No surgery	No surgery	Total hysterectomy + bilateral adnexectomy+pelvic lymph node dissection+para-aortic lymph node dissection+omentectomy	No surgery	No surgery	No surgery is performed; however, chemotherapy is administered	No					No
Institution 271	10-19	20-29	0	1-2	1-2	0	Endometrial cancer surgery is performed only by laparoscopy.	Laparoscopic surgery is more common	Total hysterectomy + bilateral adnexectomy	Total hysterectomy + bilateral adnexectomy	No surgery	Total hysterectomy + bilateral adnexectomy+pelvic lymph node dissection	Total hysterectomy + bilateral adnexectomy+pelvic lymph node dissection	No surgery	Total hysterectomy + bilateral adnexectomy+pelvic lymph node dissection	Total hysterectomy + bilateral adnexectomy+pelvic lymph node dissection	No surgery	Total hysterectomy + bilateral adnexectomy+pelvic lymph node dissection	Total hysterectomy + bilateral adnexectomy+pelvic lymph node dissection	No surgery	No surgery is performed; however, chemotherapy is administered	No					No
Institution 274	10-19	20-29	1-2	1-2	1-2	0	Endometrial cancer surgery is performed only by laparotomy.		Total hysterectomy + bilateral adnexectomy+pelvic lymph node dissection	No surgery	No surgery	Total hysterectomy + bilateral adnexectomy+pelvic lymph node dissection	No surgery	No surgery	Total hysterectomy + bilateral adnexectomy+pelvic lymph node dissection	No surgery	No surgery	Total hysterectomy + bilateral adnexectomy+pelvic lymph node dissection	No surgery	No surgery	No surgery is performed; however, chemotherapy is administered	No					No
Institution 284	10-19	20-29	1-2	1-2	1-2	0	Endometrial cancer surgery is performed only by laparotomy.		Total hysterectomy + bilateral adnexectomy+pelvic lymph node dissection	No surgery	No surgery	Total hysterectomy + bilateral adnexectomy+pelvic lymph node dissection	No surgery	No surgery	Total hysterectomy + bilateral adnexectomy+pelvic lymph node dissection	No surgery	No surgery	Total hysterectomy + bilateral adnexectomy+pelvic lymph node dissection	No surgery	No surgery	Individual response	No					No
Institution 302	10-19	20-29	1-2	3-4	3-4	0	Endometrial cancer surgery is performed by both laparoscopy and robotic assistance.	Robotic-assisted surgery is more common	No surgery	Total hysterectomy + bilateral adnexectomy	Total hysterectomy + bilateral adnexectomy	Total hysterectomy + bilateral adnexectomy+pelvic lymph node dissection	No surgery	No surgery	Total hysterectomy + bilateral adnexectomy+pelvic lymph node dissection+para-aortic lymph node dissection+omentectomy	No surgery	No surgery	Total hysterectomy + bilateral adnexectomy+pelvic lymph node dissection+para-aortic lymph node dissection+omentectomy	No surgery	No surgery	Basically, additional surgery is performed	Yes	Description in the endometrial cancer treatment guidelines or the gynecological endoscopic surgery guidelines;Technical problems with laparoscopic or robotic-assisted surgery;Insurance coverage	The method of hysterectomy has changed;The technique of lymph node dissection has changed;The indications for surgery have changed;The indications for lymph node dissection have changed	Clinical stage;Histological type of endometrial cancer;Elderly	Severe obesity;Complications of other organs;Elderly;Histological type of endometrial cancer;Clinical stage	Cannot say either way	Changed the number of people participating in surgery;Affecting the scheduling of surgeries	No plans to introduce at this time	No		I think I will
Institution 306	10-19	20-29	1-2	1-2	3-4	0	Endometrial cancer surgery is performed by both laparoscopy and robotic assistance.	Robotic-assisted surgery is more common	Total hysterectomy + bilateral adnexectomy+pelvic lymph node dissection	Total hysterectomy + bilateral adnexectomy+pelvic lymph node dissection	Total hysterectomy + bilateral adnexectomy+pelvic lymph node dissection	Total hysterectomy + bilateral adnexectomy+pelvic lymph node dissection	Total hysterectomy + bilateral adnexectomy+pelvic lymph node dissection	Total hysterectomy + bilateral adnexectomy+pelvic lymph node dissection	Total hysterectomy + bilateral adnexectomy+pelvic lymph node dissection+para-aortic lymph node dissection+omentectomy	No surgery	No surgery	Total hysterectomy + bilateral adnexectomy+pelvic lymph node dissection+para-aortic lymph node dissection+omentectomy	No surgery	No surgery	Individual response	No					No
Institution 310	10-19	20-29	3-4	3-4	3-4	1-2	Endometrial cancer surgery is performed by both laparoscopy and robotic assistance.	Robotic-assisted surgery is more common	Total hysterectomy + bilateral adnexectomy	Total hysterectomy + bilateral adnexectomy	Total hysterectomy + bilateral adnexectomy	Total hysterectomy + bilateral adnexectomy+pelvic lymph node dissection	Total hysterectomy + bilateral adnexectomy+pelvic lymph node dissection	Total hysterectomy + bilateral adnexectomy+pelvic lymph node dissection	Total hysterectomy + bilateral adnexectomy+pelvic lymph node dissection+para-aortic lymph node dissection+omentectomy	Total hysterectomy + bilateral adnexectomy+pelvic lymph node dissection+para-aortic lymph node dissection+omentectomy	No surgery	Total hysterectomy + bilateral adnexectomy+pelvic lymph node dissection+para-aortic lymph node dissection+omentectomy	Total hysterectomy + bilateral adnexectomy+pelvic lymph node dissection+para-aortic lymph node dissection+omentectomy	No surgery	Individual response	No					No
Institution 313	10-19	20-29	1-2	1-2	1-2	0	Endometrial cancer surgery is performed only by laparoscopy.	Laparoscopic surgery is more common	Total hysterectomy + bilateral adnexectomy+pelvic lymph node dissection	Total hysterectomy + bilateral adnexectomy	No surgery	Total hysterectomy + bilateral adnexectomy+pelvic lymph node dissection	Total hysterectomy + bilateral adnexectomy+pelvic lymph node dissection	No surgery	Total hysterectomy + bilateral adnexectomy+pelvic lymph node dissection+para-aortic lymph node dissection+omentectomy	No surgery	No surgery	Total hysterectomy + bilateral adnexectomy+pelvic lymph node dissection+para-aortic lymph node dissection+omentectomy	No surgery	No surgery	Individual response	Cannot say either way	Technical problems with laparoscopic or robotic-assisted surgery	The technique of lymph node dissection has changed	Clinical stage;Histological type of endometrial cancer;Elderly	Clinical stage;Histological type of endometrial cancer;Elderly	No
Institution 329	10-19	20-29	1-2	0	0	0	Endometrial cancer surgery is performed only by laparotomy.		Total hysterectomy + bilateral adnexectomy	No surgery	No surgery	Total hysterectomy + bilateral adnexectomy	No surgery	No surgery	Total hysterectomy + bilateral adnexectomy+pelvic lymph node dissection+para-aortic lymph node dissection+omentectomy	No surgery	No surgery	Total hysterectomy + bilateral adnexectomy+pelvic lymph node dissection+para-aortic lymph node dissection+omentectomy	No surgery	No surgery	Individual response	No					Yes	Affecting the scheduling of surgeries;Changed the number of people participating in surgery	Not currently in use, but planned for the future	No		I can't say either way
Institution 331	10-19	20-29	1-2	0	1-2	0	Endometrial cancer surgery is performed only by robotic assistance.	Robotic-assisted surgery is more common	Total hysterectomy + bilateral adnexectomy	No surgery	Total hysterectomy + bilateral adnexectomy	Total hysterectomy + bilateral adnexectomy	No surgery	Total hysterectomy + bilateral adnexectomy	Total hysterectomy + bilateral adnexectomy	No surgery	Total hysterectomy + bilateral adnexectomy	Total hysterectomy + bilateral adnexectomy	No surgery	Total hysterectomy + bilateral adnexectomy	No surgery is performed; however, chemotherapy is administered	No					No
Institution 353	10-19	20-29	0	5-6	0	0	Endometrial cancer surgery is performed only by laparotomy.		Total hysterectomy + bilateral adnexectomy	No surgery	No surgery	Total hysterectomy + bilateral adnexectomy+pelvic lymph node dissection	No surgery	No surgery	Total hysterectomy + bilateral adnexectomy+pelvic lymph node dissection	No surgery	No surgery	Total hysterectomy + bilateral adnexectomy+pelvic lymph node dissection	No surgery	No surgery	Individual response	No					No
Institution 355	10-19	20-29	0	1-2	1-2	0	No endometrial cancer surgery is performed.																				Yes	Stricter regulations on surgery completion time	No plans to introduce at this time	No		I don't think I will
Institution 356	10-19	20-29	1-2	1-2	1-2	0	Endometrial cancer surgery is performed only by laparoscopy.	Laparoscopic surgery is more common	No surgery	Total hysterectomy + bilateral adnexectomy	No surgery	No surgery	Total hysterectomy + bilateral adnexectomy+pelvic lymph node dissection	No surgery	No surgery	Total hysterectomy + bilateral adnexectomy+pelvic lymph node dissection	No surgery	Total hysterectomy + bilateral adnexectomy+pelvic lymph node dissection+para-aortic lymph node dissection+omentectomy	Total hysterectomy + bilateral adnexectomy+pelvic lymph node dissection	No surgery	No surgery is performed; however, chemotherapy is administered	No					No
Institution 363	10-19	20-29	0	5-6	1-2	1-2	Endometrial cancer surgery is performed only by laparoscopy.	Laparoscopic surgery is more common	Total hysterectomy + bilateral adnexectomy+pelvic lymph node dissection	Total hysterectomy + bilateral adnexectomy+pelvic lymph node dissection	No surgery	Total hysterectomy + bilateral adnexectomy+pelvic lymph node dissection	Total hysterectomy + bilateral adnexectomy+pelvic lymph node dissection	No surgery	Total hysterectomy + bilateral adnexectomy+pelvic lymph node dissection+para-aortic lymph node dissection+omentectomy	No surgery	No surgery	Total hysterectomy + bilateral adnexectomy+pelvic lymph node dissection+para-aortic lymph node dissection+omentectomy	No surgery	No surgery	Individual response	Cannot say either way	Description in the endometrial cancer treatment guidelines or the gynecological endoscopic surgery guidelines;Insurance coverage	The method of hysterectomy has changed;The technique of lymph node dissection has changed	Elderly	Other	Yes	Affecting the scheduling of surgeries;Stricter regulations on surgery completion time	No plans to introduce at this time	No		I can't say either way
Institution 367	10-19	20-29	0	0	0	0	Endometrial cancer surgery is performed only by laparotomy.		Total hysterectomy + bilateral adnexectomy	No surgery	No surgery	Total hysterectomy + bilateral adnexectomy+pelvic lymph node dissection+para-aortic lymph node dissection	No surgery	No surgery	Total hysterectomy + bilateral adnexectomy+pelvic lymph node dissection	No surgery	No surgery	Total hysterectomy + bilateral adnexectomy+pelvic lymph node dissection+para-aortic lymph node dissection+omentectomy	No surgery	No surgery	No surgery is performed; however, chemotherapy is administered	No					Yes	Stricter regulations on surgery completion time;Affecting the scheduling of surgeries	No plans to introduce at this time	No		I can't say either way
Institution 382	10-19	20-29	1-2	1-2	1-2	0	Endometrial cancer surgery is performed only by laparotomy.		Total hysterectomy + bilateral adnexectomy	No surgery	No surgery	Total hysterectomy + bilateral adnexectomy+pelvic lymph node dissection	No surgery	No surgery	Total hysterectomy + bilateral adnexectomy+pelvic lymph node dissection	No surgery	No surgery	Total hysterectomy + bilateral adnexectomy+pelvic lymph node dissection+para-aortic lymph node dissection	No surgery	No surgery	Individual response	Cannot say either way	Other	Other	Other	Other	No
Institution 383	10-19	20-29	0	1-2	0	0	Endometrial cancer surgery is performed only by laparoscopy.	Laparoscopic surgery is more common	Total hysterectomy + bilateral adnexectomy	Total hysterectomy + bilateral adnexectomy	No surgery	Total hysterectomy + bilateral adnexectomy+pelvic lymph node dissection	Total hysterectomy + bilateral adnexectomy	No surgery	Total hysterectomy + bilateral adnexectomy+pelvic lymph node dissection+para-aortic lymph node dissection+omentectomy	No surgery	No surgery	Total hysterectomy + bilateral adnexectomy+pelvic lymph node dissection+para-aortic lymph node dissection+omentectomy	No surgery	No surgery	Individual response	No					No
Institution 384	10-19	20-29	1-2	1-2	3-4	1-2	Endometrial cancer surgery is performed by both laparoscopy and robotic assistance.	Robotic-assisted surgery is more common	No surgery	No surgery	Total hysterectomy + bilateral adnexectomy	No surgery	No surgery	Total hysterectomy + bilateral adnexectomy	No surgery	Total hysterectomy + bilateral adnexectomy+pelvic lymph node dissection+para-aortic lymph node dissection	Total hysterectomy + bilateral adnexectomy	No surgery	Total hysterectomy + bilateral adnexectomy+pelvic lymph node dissection+para-aortic lymph node dissection	Total hysterectomy + bilateral adnexectomy	Individual response	Cannot say either way	Description in the endometrial cancer treatment guidelines or the gynecological endoscopic surgery guidelines	The indications for lymph node dissection have changed	Histological type of endometrial cancer;Clinical stage;Complications of other organs;Elderly	Clinical stage;Histological type of endometrial cancer;Complications of other organs;Elderly	No
Institution 390	10-19	20-29	0	1-2	0	0	No endometrial cancer surgery is performed.																				No
Institution 404	10-19	20-29	0	0	1-2	0	No endometrial cancer surgery is performed.																				No
Institution 418	10-19	20-29	0	1-2	1-2	0	No endometrial cancer surgery is performed.																				No
Institution 122	1-9	20-29	0	1-2	0	0	No endometrial cancer surgery is performed.																				No
Institution 172	1-9	20-29	1-2	1-2	1-2	0	Endometrial cancer surgery is performed by both laparoscopy and robotic assistance.	They are almost equal	Total hysterectomy + bilateral adnexectomy	Total hysterectomy + bilateral adnexectomy	Total hysterectomy + bilateral adnexectomy	Total hysterectomy + bilateral adnexectomy	Total hysterectomy + bilateral adnexectomy	Total hysterectomy + bilateral adnexectomy	Total hysterectomy + bilateral adnexectomy+pelvic lymph node dissection+para-aortic lymph node dissection+omentectomy	No surgery	No surgery	Total hysterectomy + bilateral adnexectomy+pelvic lymph node dissection+para-aortic lymph node dissection+omentectomy	No surgery	No surgery	Individual response	Yes	Description in the endometrial cancer treatment guidelines or the gynecological endoscopic surgery guidelines;Technical problems with laparoscopic or robotic-assisted surgery	The indications for lymph node dissection have changed	Clinical stage;Histological type of endometrial cancer;Complications of other organs;Severe obesity;Elderly	Clinical stage;Histological type of endometrial cancer	No
Institution 226	1-9	20-29	1-2	1-2	0	0	Endometrial cancer surgery is performed only by laparotomy.		Total hysterectomy + bilateral adnexectomy+pelvic lymph node dissection	No surgery	No surgery	Total hysterectomy + bilateral adnexectomy+pelvic lymph node dissection	No surgery	No surgery	Total hysterectomy + bilateral adnexectomy+pelvic lymph node dissection	No surgery	No surgery	Total hysterectomy + bilateral adnexectomy+pelvic lymph node dissection	No surgery	No surgery	Individual response	No					No
Institution 227	1-9	20-29	0	1-2	1-2	0	No endometrial cancer surgery is performed.																				No
Institution 260	1-9	20-29	0	1-2	0	0	No endometrial cancer surgery is performed.																				No
Institution 282	1-9	20-29	0	0	0	0	Endometrial cancer surgery is performed only by laparotomy.		Total hysterectomy + bilateral adnexectomy	No surgery	No surgery	Total hysterectomy + bilateral adnexectomy+pelvic lymph node dissection	No surgery	No surgery	Total hysterectomy + bilateral adnexectomy+pelvic lymph node dissection	No surgery	No surgery	No surgery	No surgery	No surgery	No surgery is performed; however, chemotherapy is administered	No					Yes	Affecting the scheduling of surgeries;Stricter regulations on surgery completion time	No plans to introduce at this time	No		I can't say either way
Institution 283	1-9	20-29	0	1-2	0	0	No endometrial cancer surgery is performed.																				Cannot say either way	Affecting the scheduling of surgeries	No plans to introduce at this time	No		I don't think I will
Institution 300	1-9	20-29	0	1-2	0	0	No endometrial cancer surgery is performed.																				No
Institution 338	1-9	20-29	1-2	3-4	1-2	0	Endometrial cancer surgery is performed by both laparoscopy and robotic assistance.	Robotic-assisted surgery is more common	Total hysterectomy + bilateral adnexectomy	Total hysterectomy + bilateral adnexectomy	Total hysterectomy + bilateral adnexectomy	Total hysterectomy + bilateral adnexectomy	Total hysterectomy + bilateral adnexectomy	Total hysterectomy + bilateral adnexectomy	Total hysterectomy + bilateral adnexectomy+pelvic lymph node dissection+para-aortic lymph node dissection+omentectomy	Total hysterectomy + bilateral adnexectomy+pelvic lymph node dissection+para-aortic lymph node dissection+omentectomy	No surgery	Total hysterectomy + bilateral adnexectomy+pelvic lymph node dissection+para-aortic lymph node dissection+omentectomy	Total hysterectomy + bilateral adnexectomy+pelvic lymph node dissection+para-aortic lymph node dissection+omentectomy	No surgery	No surgery is performed; however, chemotherapy is administered	Cannot say either way	Description in the endometrial cancer treatment guidelines or the gynecological endoscopic surgery guidelines;Insurance coverage	The method of hysterectomy has changed	Clinical stage;Histological type of endometrial cancer;Elderly;Complications of other organs	Clinical stage;Histological type of endometrial cancer;Complications of other organs;Elderly	Yes	Affecting the scheduling of surgeries;Stricter regulations on surgery completion time	Partially in use (e.g., p53 immunostaining)	No		I can't say either way
Institution 417	1-9	20-29	1-2	1-2	1-2	1-2	Endometrial cancer surgery is performed only by laparoscopy.	Laparoscopic surgery is more common	Total hysterectomy + bilateral adnexectomy	Total hysterectomy + bilateral adnexectomy	Total hysterectomy + bilateral adnexectomy	Total hysterectomy + bilateral adnexectomy	Total hysterectomy + bilateral adnexectomy	Total hysterectomy + bilateral adnexectomy	Total hysterectomy + bilateral adnexectomy+pelvic lymph node dissection+para-aortic lymph node dissection+omentectomy	No surgery	No surgery	Total hysterectomy + bilateral adnexectomy+pelvic lymph node dissection+para-aortic lymph node dissection+omentectomy	No surgery	No surgery	Individual response	Yes	Description in the endometrial cancer treatment guidelines or the gynecological endoscopic surgery guidelines;Technical problems with laparoscopic or robotic-assisted surgery	The indications for lymph node dissection have changed	Clinical stage;Histological type of endometrial cancer	Clinical stage;Histological type of endometrial cancer;Severe obesity	Yes	Stricter regulations on surgery completion time	No plans to introduce at this time	No		I can't say either way
Institution 7	20-29	20-29	1-2	0	1-2	0	Endometrial cancer surgery is performed by both laparoscopy and robotic assistance.	Robotic-assisted surgery is more common	Total hysterectomy + bilateral adnexectomy	Total hysterectomy + bilateral adnexectomy	Total hysterectomy + bilateral adnexectomy	Total hysterectomy + bilateral adnexectomy	Total hysterectomy + bilateral adnexectomy	Total hysterectomy + bilateral adnexectomy	Total hysterectomy + bilateral adnexectomy	Total hysterectomy + bilateral adnexectomy	Total hysterectomy + bilateral adnexectomy	Total hysterectomy + bilateral adnexectomy+pelvic lymph node dissection	Total hysterectomy + bilateral adnexectomy+pelvic lymph node dissection	Total hysterectomy + bilateral adnexectomy+pelvic lymph node dissection	No surgery is performed; however, chemotherapy is administered	Cannot say either way	Description in the endometrial cancer treatment guidelines or the gynecological endoscopic surgery guidelines;Technical problems with laparoscopic or robotic-assisted surgery;Insurance coverage;Because it takes time to operate;	The indications for lymph node dissection have changed;	Clinical stage;Histological type of endometrial cancer;Severe obesity;Complications of other organs;Elderly;	Clinical stage;Histological type of endometrial cancer;Severe obesity;Complications of other organs;Elderly;	No
Institution 11	20-29	20-29	3-4	3-4	≧7	1-2	Endometrial cancer surgery is performed by both laparoscopy and robotic assistance.	Robotic-assisted surgery is more common	Total hysterectomy + bilateral adnexectomy	Total hysterectomy + bilateral adnexectomy	Total hysterectomy + bilateral adnexectomy	Total hysterectomy + bilateral adnexectomy	Total hysterectomy + bilateral adnexectomy	Total hysterectomy + bilateral adnexectomy	Total hysterectomy + bilateral adnexectomy+pelvic lymph node dissection+para-aortic lymph node dissection	No surgery	No surgery	Total hysterectomy + bilateral adnexectomy+pelvic lymph node dissection+para-aortic lymph node dissection	No surgery	No surgery	Individual response	No					Yes	Affecting the scheduling of surgeries;Stricter regulations on surgery completion time;	Not currently in use, but planned for the future	No		I think I will
Institution 18	20-29	20-29	0	1-2	3-4	0	Endometrial cancer surgery is performed only by laparotomy.		Total hysterectomy + bilateral adnexectomy+pelvic lymph node dissection	No surgery	No surgery	Total hysterectomy + bilateral adnexectomy+pelvic lymph node dissection	No surgery	No surgery	Total hysterectomy + bilateral adnexectomy+pelvic lymph node dissection	No surgery	No surgery	Total hysterectomy + bilateral adnexectomy+pelvic lymph node dissection+para-aortic lymph node dissection+omentectomy	No surgery	No surgery	No surgery is performed; however, chemotherapy is administered	No					No
Institution 33	20-29	20-29	1-2	1-2	0	0	Endometrial cancer surgery is performed only by laparoscopy.	Laparoscopic surgery is more common	Total hysterectomy + bilateral adnexectomy	Total hysterectomy + bilateral adnexectomy	No surgery	Total hysterectomy + bilateral adnexectomy	Total hysterectomy + bilateral adnexectomy	No surgery	Total hysterectomy + bilateral adnexectomy+pelvic lymph node dissection+para-aortic lymph node dissection+omentectomy	No surgery	No surgery	Total hysterectomy + bilateral adnexectomy+pelvic lymph node dissection+para-aortic lymph node dissection+omentectomy	No surgery	No surgery	No surgery is performed; however, chemotherapy is administered	No					No
Institution 35	20-29	20-29	1-2	3-4	0	0	No endometrial cancer surgery is performed.																				No
Institution 49	20-29	20-29	1-2	1-2	0	0	No endometrial cancer surgery is performed.																				Cannot say either way	Stricter regulations on surgery completion time;	No plans to introduce at this time	No		I don't think I will
Institution 75	20-29	20-29	0	1-2	1-2	0	Endometrial cancer surgery is performed only by laparotomy.		Total hysterectomy + bilateral adnexectomy+pelvic lymph node dissection	No surgery	No surgery	Total hysterectomy + bilateral adnexectomy+pelvic lymph node dissection+para-aortic lymph node dissection	No surgery	No surgery	Total hysterectomy + bilateral adnexectomy+pelvic lymph node dissection+para-aortic lymph node dissection+omentectomy	No surgery	No surgery	Total hysterectomy + bilateral adnexectomy+pelvic lymph node dissection+para-aortic lymph node dissection+omentectomy	No surgery	No surgery	No surgery is performed; however, chemotherapy is administered	No					No
Institution 82	20-29	20-29	1-2	1-2	1-2	0	Endometrial cancer surgery is performed only by laparoscopy.	Laparoscopic surgery is more common	Total hysterectomy + bilateral adnexectomy	Total hysterectomy + bilateral adnexectomy	No surgery	Total hysterectomy + bilateral adnexectomy	Total hysterectomy + bilateral adnexectomy	No surgery	Total hysterectomy + bilateral adnexectomy+pelvic lymph node dissection+para-aortic lymph node dissection	No surgery	No surgery	Total hysterectomy + bilateral adnexectomy+pelvic lymph node dissection+para-aortic lymph node dissection	No surgery	No surgery	Individual response	No					Cannot say either way	Affecting the scheduling of surgeries;	No plans to introduce at this time	No		I can't say either way
Institution 93	20-29	20-29	0	1-2	0	0	No endometrial cancer surgery is performed.																				Cannot say either way	Other	No plans to introduce at this time	No		I can't say either way
Institution 94	20-29	20-29	5-6	3-4	1-2	1-2	Endometrial cancer surgery is performed by both laparoscopy and robotic assistance.	Laparoscopic surgery is more common	Total hysterectomy + bilateral adnexectomy	Total hysterectomy + bilateral adnexectomy	Total hysterectomy + bilateral adnexectomy	Total hysterectomy + bilateral adnexectomy	Total hysterectomy + bilateral adnexectomy	Total hysterectomy + bilateral adnexectomy	Total hysterectomy + bilateral adnexectomy+pelvic lymph node dissection	No surgery	No surgery	Total hysterectomy + bilateral adnexectomy+pelvic lymph node dissection+para-aortic lymph node dissection	No surgery	No surgery	Individual response	No					Yes	Changed the number of people participating in surgery	Not currently in use, but planned for the future	No		I think I will
Institution 121	20-29	20-29	1-2	0	0	0	Endometrial cancer surgery is performed only by laparotomy.		Total hysterectomy + bilateral adnexectomy+pelvic lymph node dissection+para-aortic lymph node dissection	No surgery	No surgery	Total hysterectomy + bilateral adnexectomy+pelvic lymph node dissection+para-aortic lymph node dissection	No surgery	No surgery	Total hysterectomy + bilateral adnexectomy+pelvic lymph node dissection+para-aortic lymph node dissection+omentectomy	No surgery	No surgery	Total hysterectomy + bilateral adnexectomy+pelvic lymph node dissection+para-aortic lymph node dissection+omentectomy	No surgery	No surgery	No surgery is performed; however, chemotherapy is administered	No					No
Institution 136	20-29	20-29	0	1-2	1-2	0	Endometrial cancer surgery is performed only by laparotomy.		Total hysterectomy + bilateral adnexectomy+pelvic lymph node dissection	No surgery	No surgery	Total hysterectomy + bilateral adnexectomy+pelvic lymph node dissection	No surgery	No surgery	No surgery	No surgery	No surgery	No surgery	No surgery	No surgery	Basically, additional surgery is performed	No					No
Institution 138	20-29	20-29	1-2	1-2	1-2	0	Endometrial cancer surgery is performed only by laparoscopy.	Laparoscopic surgery is more common	Total hysterectomy + bilateral adnexectomy+pelvic lymph node dissection	Total hysterectomy + bilateral adnexectomy+pelvic lymph node dissection	No surgery	Total hysterectomy + bilateral adnexectomy+pelvic lymph node dissection	Total hysterectomy + bilateral adnexectomy+pelvic lymph node dissection	No surgery	Total hysterectomy + bilateral adnexectomy+pelvic lymph node dissection+para-aortic lymph node dissection+omentectomy	No surgery	No surgery	Total hysterectomy + bilateral adnexectomy+pelvic lymph node dissection+para-aortic lymph node dissection+omentectomy	No surgery	No surgery	No surgery is performed; however, chemotherapy is administered	No					Yes	Affecting the scheduling of surgeries;Stricter regulations on surgery completion time	No plans to introduce at this time	No		I don't think I will
Institution 162	20-29	20-29	1-2	1-2	1-2	0	Endometrial cancer surgery is performed only by laparotomy.		Total hysterectomy + bilateral adnexectomy	No surgery	No surgery	Total hysterectomy + bilateral adnexectomy+pelvic lymph node dissection	No surgery	No surgery	Total hysterectomy + bilateral adnexectomy+pelvic lymph node dissection+para-aortic lymph node dissection+omentectomy	No surgery	No surgery	Total hysterectomy + bilateral adnexectomy+pelvic lymph node dissection+para-aortic lymph node dissection+omentectomy	No surgery	No surgery	No surgery is performed; however, chemotherapy is administered	No					No
Institution 163	20-29	20-29	0	1-2	1-2	0	Endometrial cancer surgery is performed only by laparotomy.		Total hysterectomy + bilateral adnexectomy	No surgery	No surgery	Total hysterectomy + bilateral adnexectomy+pelvic lymph node dissection+para-aortic lymph node dissection	No surgery	No surgery	Total hysterectomy + bilateral adnexectomy+pelvic lymph node dissection+para-aortic lymph node dissection	No surgery	No surgery	Total hysterectomy + bilateral adnexectomy	Total hysterectomy + bilateral adnexectomy	Total hysterectomy + bilateral adnexectomy	No surgery is performed; however, chemotherapy is administered	No					No
Institution 168	20-29	20-29	3-4	3-4	3-4	0	Endometrial cancer surgery is performed by both laparoscopy and robotic assistance.	Laparoscopic surgery is more common	Total hysterectomy + bilateral adnexectomy	Total hysterectomy + bilateral adnexectomy	Total hysterectomy + bilateral adnexectomy	Total hysterectomy + bilateral adnexectomy+pelvic lymph node dissection	Total hysterectomy + bilateral adnexectomy+pelvic lymph node dissection	Total hysterectomy + bilateral adnexectomy+pelvic lymph node dissection	Total hysterectomy + bilateral adnexectomy+pelvic lymph node dissection+para-aortic lymph node dissection+omentectomy	Total hysterectomy + bilateral adnexectomy+pelvic lymph node dissection+para-aortic lymph node dissection	No surgery	Total hysterectomy + bilateral adnexectomy+pelvic lymph node dissection+para-aortic lymph node dissection+omentectomy	No surgery	No surgery	No surgery is performed; however, chemotherapy is administered	No					Yes	Stricter regulations on surgery completion time;Affecting the scheduling of surgeries	No plans to introduce at this time	No		I think I will
Institution 176	20-29	20-29	0	0	0	0	Endometrial cancer surgery is performed only by laparotomy.		Total hysterectomy + bilateral adnexectomy	No surgery	No surgery	No surgery	No surgery	No surgery	No surgery	No surgery	No surgery	No surgery	No surgery	No surgery		No					No
Institution 191	20-29	20-29	1-2	1-2	1-2	0	Endometrial cancer surgery is performed by both laparoscopy and robotic assistance.	Robotic-assisted surgery is more common	Total hysterectomy + bilateral adnexectomy+pelvic lymph node dissection	Total hysterectomy + bilateral adnexectomy+pelvic lymph node dissection	Total hysterectomy + bilateral adnexectomy+pelvic lymph node dissection	Total hysterectomy + bilateral adnexectomy+pelvic lymph node dissection	Total hysterectomy + bilateral adnexectomy+pelvic lymph node dissection	Total hysterectomy + bilateral adnexectomy+pelvic lymph node dissection	Total hysterectomy + bilateral adnexectomy+pelvic lymph node dissection+para-aortic lymph node dissection+omentectomy	No surgery	No surgery	Total hysterectomy + bilateral adnexectomy+pelvic lymph node dissection+para-aortic lymph node dissection+omentectomy	No surgery	No surgery	Individual response	Cannot say either way	Description in the endometrial cancer treatment guidelines or the gynecological endoscopic surgery guidelines;Insurance coverage	The indications for surgery have changed	Severe obesity;Elderly;Clinical stage	Clinical stage;Elderly;Severe obesity	Yes	Stricter regulations on surgery completion time;Affecting the scheduling of surgeries	Not currently in use, but planned for the future	No		I think I will
Institution 192	20-29	20-29	1-2	1-2	1-2	1-2	Endometrial cancer surgery is performed by both laparoscopy and robotic assistance.	Laparoscopic surgery is more common	Total hysterectomy + bilateral adnexectomy+pelvic lymph node dissection	Total hysterectomy + bilateral adnexectomy+pelvic lymph node dissection	Total hysterectomy + bilateral adnexectomy+pelvic lymph node dissection	Total hysterectomy + bilateral adnexectomy+pelvic lymph node dissection	Total hysterectomy + bilateral adnexectomy+pelvic lymph node dissection	Total hysterectomy + bilateral adnexectomy+pelvic lymph node dissection	Total hysterectomy + bilateral adnexectomy+pelvic lymph node dissection+para-aortic lymph node dissection	Total hysterectomy + bilateral adnexectomy+pelvic lymph node dissection+para-aortic lymph node dissection	No surgery	Total hysterectomy + bilateral adnexectomy+pelvic lymph node dissection+para-aortic lymph node dissection	Total hysterectomy + bilateral adnexectomy+pelvic lymph node dissection+para-aortic lymph node dissection	No surgery	No surgery is performed; however, chemotherapy is administered	No					Yes	Changed the number of people participating in surgery;初期研修医がお客さまになっています．9時5時で帰るから．夜間の緊急手術も見学せず帰ってしまいます．	No plans to introduce at this time	No		I don't think I will
Institution 194	20-29	20-29	3-4	1-2	3-4	1-2	Endometrial cancer surgery is performed by both laparoscopy and robotic assistance.	Robotic-assisted surgery is more common	Total hysterectomy + bilateral adnexectomy	Total hysterectomy + bilateral adnexectomy	Total hysterectomy + bilateral adnexectomy	Total hysterectomy + bilateral adnexectomy+pelvic lymph node dissection	Total hysterectomy + bilateral adnexectomy+pelvic lymph node dissection	Total hysterectomy + bilateral adnexectomy+pelvic lymph node dissection	Total hysterectomy + bilateral adnexectomy+pelvic lymph node dissection+para-aortic lymph node dissection+omentectomy	No surgery	No surgery	Total hysterectomy + bilateral adnexectomy+pelvic lymph node dissection+para-aortic lymph node dissection+omentectomy	No surgery	No surgery	No surgery is performed; however, chemotherapy is administered	No					No
Institution 237	20-29	20-29	3-4	3-4	3-4	0	Endometrial cancer surgery is performed by both laparoscopy and robotic assistance.	They are almost equal	Total hysterectomy + bilateral adnexectomy	Total hysterectomy + bilateral adnexectomy	Total hysterectomy + bilateral adnexectomy	Total hysterectomy + bilateral adnexectomy+pelvic lymph node dissection	Total hysterectomy + bilateral adnexectomy+pelvic lymph node dissection	Total hysterectomy + bilateral adnexectomy+pelvic lymph node dissection	Total hysterectomy + bilateral adnexectomy+pelvic lymph node dissection+para-aortic lymph node dissection+omentectomy	Total hysterectomy + bilateral adnexectomy+pelvic lymph node dissection+para-aortic lymph node dissection+omentectomy	Total hysterectomy + bilateral adnexectomy+pelvic lymph node dissection+para-aortic lymph node dissection+omentectomy	Total hysterectomy + bilateral adnexectomy+pelvic lymph node dissection+para-aortic lymph node dissection+omentectomy	Total hysterectomy + bilateral adnexectomy+pelvic lymph node dissection+para-aortic lymph node dissection+omentectomy	Total hysterectomy + bilateral adnexectomy+pelvic lymph node dissection+para-aortic lymph node dissection+omentectomy	Basically, additional surgery is performed	No					No
Institution 244	20-29	20-29	0	1-2	0	0	No endometrial cancer surgery is performed.																				No
Institution 298	20-29	20-29	0	1-2	1-2	0	Endometrial cancer surgery is performed only by laparotomy.		Total hysterectomy + bilateral adnexectomy	No surgery	No surgery	Total hysterectomy + bilateral adnexectomy+pelvic lymph node dissection	No surgery	No surgery	No surgery	No surgery	No surgery	No surgery	No surgery	No surgery	No surgery is performed; however, chemotherapy is administered	No					No
Institution 318	20-29	20-29	1-2	1-2	5-6	1-2	Endometrial cancer surgery is performed only by robotic assistance.	Robotic-assisted surgery is more common	Total hysterectomy + bilateral adnexectomy	Total hysterectomy + bilateral adnexectomy	Total hysterectomy + bilateral adnexectomy	Total hysterectomy + bilateral adnexectomy+pelvic lymph node dissection	Total hysterectomy + bilateral adnexectomy+pelvic lymph node dissection	Total hysterectomy + bilateral adnexectomy+pelvic lymph node dissection	Total hysterectomy + bilateral adnexectomy+pelvic lymph node dissection+para-aortic lymph node dissection	Total hysterectomy + bilateral adnexectomy+pelvic lymph node dissection+para-aortic lymph node dissection	Total hysterectomy + bilateral adnexectomy+pelvic lymph node dissection+para-aortic lymph node dissection	Total hysterectomy + bilateral adnexectomy+pelvic lymph node dissection+para-aortic lymph node dissection	Total hysterectomy + bilateral adnexectomy+pelvic lymph node dissection+para-aortic lymph node dissection	Total hysterectomy + bilateral adnexectomy+pelvic lymph node dissection+para-aortic lymph node dissection	Basically, additional surgery is performed	No					No
Institution 330	20-29	20-29	1-2	1-2	0	0	No endometrial cancer surgery is performed.																				No
Institution 350	20-29	20-29	0	0	0	0	No endometrial cancer surgery is performed.																				Cannot say either way	Changed the number of people participating in surgery	No plans to introduce at this time	No		I can't say either way
Institution 412	20-29	20-29	1-2	1-2	0	0	Endometrial cancer surgery is performed only by laparotomy.		Total hysterectomy + bilateral adnexectomy+pelvic lymph node dissection	No surgery	No surgery	Total hysterectomy + bilateral adnexectomy+pelvic lymph node dissection	No surgery	No surgery	No surgery	No surgery	No surgery	No surgery	No surgery	No surgery	No surgery is performed; however, chemotherapy is administered	No					No
Institution 28	30-39	20-29	1-2	1-2	3-4	1-2	Endometrial cancer surgery is performed by both laparoscopy and robotic assistance.	Robotic-assisted surgery is more common	No surgery	Total hysterectomy + bilateral adnexectomy	Total hysterectomy + bilateral adnexectomy	No surgery	Total hysterectomy + bilateral adnexectomy+pelvic lymph node dissection	Total hysterectomy + bilateral adnexectomy+pelvic lymph node dissection	Total hysterectomy + bilateral adnexectomy+pelvic lymph node dissection+para-aortic lymph node dissection+omentectomy	No surgery	No surgery	Total hysterectomy + bilateral adnexectomy+pelvic lymph node dissection+para-aortic lymph node dissection+omentectomy	No surgery	No surgery	No surgery is performed; however, chemotherapy is administered	No					No
Institution 34	30-39	20-29	1-2	1-2	0	0	Endometrial cancer surgery is performed only by laparoscopy.	Laparoscopic surgery is more common	Total hysterectomy + bilateral adnexectomy+pelvic lymph node dissection+para-aortic lymph node dissection	Total hysterectomy + bilateral adnexectomy+pelvic lymph node dissection	No surgery	Total hysterectomy + bilateral adnexectomy+pelvic lymph node dissection+para-aortic lymph node dissection	Total hysterectomy + bilateral adnexectomy+pelvic lymph node dissection	No surgery	Total hysterectomy + bilateral adnexectomy+pelvic lymph node dissection+para-aortic lymph node dissection+omentectomy	Total hysterectomy + bilateral adnexectomy+pelvic lymph node dissection	No surgery	Total hysterectomy + bilateral adnexectomy+pelvic lymph node dissection+para-aortic lymph node dissection+omentectomy	Total hysterectomy + bilateral adnexectomy+pelvic lymph node dissection	No surgery	No surgery is performed; however, chemotherapy is administered	Yes	Insurance coverage;Because it takes time to operate;Personnel problems (including changes in the number of working physicians and the introduction of work style reforms for physicians);	The indications for lymph node dissection have changed;The method of hysterectomy has changed;The technique of lymph node dissection has changed;The indications for surgery have changed;	Complications of other organs;Elderly;	Severe obesity;Complications of other organs;Elderly;	Yes	Affecting the scheduling of surgeries;Stricter regulations on surgery completion time;	Not currently in use, but planned for the future	No		I think I will
Institution 40	30-39	20-29	3-4	1-2	1-2	0	Endometrial cancer surgery is performed only by laparotomy.		Total hysterectomy + bilateral adnexectomy+pelvic lymph node dissection+para-aortic lymph node dissection	No surgery	No surgery	Total hysterectomy + bilateral adnexectomy+pelvic lymph node dissection+para-aortic lymph node dissection	No surgery	No surgery	Total hysterectomy + bilateral adnexectomy+pelvic lymph node dissection+para-aortic lymph node dissection+omentectomy	No surgery	No surgery	Total hysterectomy + bilateral adnexectomy+pelvic lymph node dissection+para-aortic lymph node dissection+omentectomy	No surgery	No surgery	Basically, additional surgery is performed	Cannot say either way	Description in the endometrial cancer treatment guidelines or the gynecological endoscopic surgery guidelines;Technical problems with laparoscopic or robotic-assisted surgery;	The indications for lymph node dissection have changed;	Clinical stage;Histological type of endometrial cancer;	Clinical stage;Histological type of endometrial cancer;Severe obesity;	Yes	Affecting the scheduling of surgeries;	No plans to introduce at this time	No		I can't say either way
Institution 140	30-39	20-29	0	1-2	1-2	0	Endometrial cancer surgery is performed only by laparoscopy.	Laparoscopic surgery is more common	Total hysterectomy + bilateral adnexectomy	Total hysterectomy + bilateral adnexectomy	No surgery	Total hysterectomy + bilateral adnexectomy+pelvic lymph node dissection	Total hysterectomy + bilateral adnexectomy+pelvic lymph node dissection	No surgery	Total hysterectomy + bilateral adnexectomy+pelvic lymph node dissection	Total hysterectomy + bilateral adnexectomy+pelvic lymph node dissection	No surgery	Total hysterectomy + bilateral adnexectomy+pelvic lymph node dissection	No surgery	No surgery	Individual response	No					No
Institution 189	30-39	20-29	1-2	1-2	0	0	Endometrial cancer surgery is performed only by laparotomy.		Total hysterectomy + bilateral adnexectomy	No surgery	No surgery	Total hysterectomy + bilateral adnexectomy+pelvic lymph node dissection	No surgery	No surgery	Total hysterectomy + bilateral adnexectomy+pelvic lymph node dissection+para-aortic lymph node dissection+omentectomy	No surgery	No surgery	Total hysterectomy + bilateral adnexectomy+pelvic lymph node dissection+para-aortic lymph node dissection+omentectomy	No surgery	No surgery	Basically, additional surgery is performed	No					Yes	Affecting the scheduling of surgeries;Other	No plans to introduce at this time	No		I can't say either way
Institution 203	30-39	20-29	5-6	1-2	1-2	0	No endometrial cancer surgery is performed.																				No
Institution 206	30-39	20-29	1-2	1-2	1-2	0	Endometrial cancer surgery is performed by both laparoscopy and robotic assistance.	Laparoscopic surgery is more common	Total hysterectomy + bilateral adnexectomy	Total hysterectomy + bilateral adnexectomy	Total hysterectomy + bilateral adnexectomy	Total hysterectomy + bilateral adnexectomy	Total hysterectomy + bilateral adnexectomy	Total hysterectomy + bilateral adnexectomy	Total hysterectomy + bilateral adnexectomy+pelvic lymph node dissection+para-aortic lymph node dissection	No surgery	No surgery	Total hysterectomy + bilateral adnexectomy+pelvic lymph node dissection+para-aortic lymph node dissection	No surgery	No surgery	Individual response	No					No
Institution 222	30-39	20-29	1-2	1-2	0	0	Endometrial cancer surgery is performed only by laparoscopy.	Laparoscopic surgery is more common	Total hysterectomy + bilateral adnexectomy+pelvic lymph node dissection+para-aortic lymph node dissection	Total hysterectomy + bilateral adnexectomy+pelvic lymph node dissection	No surgery	No surgery	Total hysterectomy + bilateral adnexectomy+pelvic lymph node dissection	No surgery	Total hysterectomy + bilateral adnexectomy+pelvic lymph node dissection+para-aortic lymph node dissection+omentectomy	Total hysterectomy + bilateral adnexectomy+pelvic lymph node dissection	No surgery	Total hysterectomy + bilateral adnexectomy+pelvic lymph node dissection+para-aortic lymph node dissection+omentectomy	No surgery	No surgery	Individual response	No					No
Institution 246	30-39	20-29	0	1-2	3-4	0	Endometrial cancer surgery is performed only by laparoscopy.	Laparoscopic surgery is more common	Total hysterectomy + bilateral adnexectomy	Total hysterectomy + bilateral adnexectomy	No surgery	Total hysterectomy + bilateral adnexectomy+pelvic lymph node dissection	Total hysterectomy + bilateral adnexectomy+pelvic lymph node dissection	No surgery	Total hysterectomy + bilateral adnexectomy+pelvic lymph node dissection	Total hysterectomy + bilateral adnexectomy+pelvic lymph node dissection	No surgery	Total hysterectomy + bilateral adnexectomy+pelvic lymph node dissection	Total hysterectomy + bilateral adnexectomy+pelvic lymph node dissection	No surgery	Basically, additional surgery is performed	No					No
Institution 275	30-39	20-29	3-4	1-2	1-2	0	No endometrial cancer surgery is performed.																				Yes	Changed the number of people participating in surgery	No plans to introduce at this time	No		I can't say either way
Institution 407	30-39	20-29	1-2	1-2	1-2	0	Endometrial cancer surgery is performed only by laparotomy.		Total hysterectomy + bilateral adnexectomy	No surgery	No surgery	Total hysterectomy + bilateral adnexectomy+pelvic lymph node dissection	No surgery	No surgery	Total hysterectomy + bilateral adnexectomy+pelvic lymph node dissection	No surgery	No surgery	Total hysterectomy + bilateral adnexectomy+pelvic lymph node dissection	No surgery	No surgery	No surgery is performed; however, chemotherapy is administered	Cannot say either way	Description in the endometrial cancer treatment guidelines or the gynecological endoscopic surgery guidelines;Technical problems with laparoscopic or robotic-assisted surgery;Insurance coverage	The indications for lymph node dissection have changed	Elderly;Severe obesity;Histological type of endometrial cancer;Clinical stage	Clinical stage;Histological type of endometrial cancer;Severe obesity;Elderly	Cannot say either way	Affecting the scheduling of surgeries	Not currently in use, but planned for the future	No		I think I will
Institution 408	30-39	20-29	0	0	3-4	1-2	Endometrial cancer surgery is performed only by laparotomy.		Total hysterectomy + bilateral adnexectomy+pelvic lymph node dissection	No surgery	No surgery	Total hysterectomy + bilateral adnexectomy+pelvic lymph node dissection+para-aortic lymph node dissection	No surgery	No surgery	Total hysterectomy + bilateral adnexectomy+pelvic lymph node dissection+para-aortic lymph node dissection+omentectomy	No surgery	No surgery	Total hysterectomy + bilateral adnexectomy+pelvic lymph node dissection+para-aortic lymph node dissection+omentectomy	No surgery	No surgery	No surgery is performed; however, chemotherapy is administered	No					Yes	Affecting the scheduling of surgeries;Changed the number of people participating in surgery	No plans to introduce at this time	No		I think I will
Institution 70	40-49	20-29	0	1-2	3-4	0	Endometrial cancer surgery is performed only by laparotomy.		Total hysterectomy + bilateral adnexectomy	No surgery	No surgery	Total hysterectomy + bilateral adnexectomy+pelvic lymph node dissection+para-aortic lymph node dissection	No surgery	No surgery	Total hysterectomy + bilateral adnexectomy+pelvic lymph node dissection+para-aortic lymph node dissection+omentectomy	No surgery	No surgery	Total hysterectomy + bilateral adnexectomy+pelvic lymph node dissection+para-aortic lymph node dissection+omentectomy	No surgery	No surgery	No surgery is performed; however, chemotherapy is administered	No					Yes	Affecting the scheduling of surgeries;	No plans to introduce at this time	No		I can't say either way
Institution 169	40-49	20-29	3-4	1-2	3-4	0	Endometrial cancer surgery is performed by both laparoscopy and robotic assistance.	Robotic-assisted surgery is more common	Total hysterectomy + bilateral adnexectomy	Total hysterectomy + bilateral adnexectomy	Total hysterectomy + bilateral adnexectomy	Total hysterectomy + bilateral adnexectomy+pelvic lymph node dissection	Total hysterectomy + bilateral adnexectomy+pelvic lymph node dissection	No surgery	Total hysterectomy + bilateral adnexectomy+pelvic lymph node dissection+para-aortic lymph node dissection+omentectomy	No surgery	No surgery	Total hysterectomy + bilateral adnexectomy+pelvic lymph node dissection+para-aortic lymph node dissection+omentectomy	No surgery	No surgery	No surgery is performed; however, chemotherapy is administered	No					No
Institution 255	40-49	20-29	≧7	3-4	5-6	1-2	Endometrial cancer surgery is performed by both laparoscopy and robotic assistance.	Laparoscopic surgery is more common	Total hysterectomy + bilateral adnexectomy+pelvic lymph node dissection	Total hysterectomy + bilateral adnexectomy+pelvic lymph node dissection	Total hysterectomy + bilateral adnexectomy+pelvic lymph node dissection	Total hysterectomy + bilateral adnexectomy+pelvic lymph node dissection	Total hysterectomy + bilateral adnexectomy+pelvic lymph node dissection	Total hysterectomy + bilateral adnexectomy+pelvic lymph node dissection	Total hysterectomy + bilateral adnexectomy+pelvic lymph node dissection+para-aortic lymph node dissection+omentectomy	No surgery	No surgery	Total hysterectomy + bilateral adnexectomy+pelvic lymph node dissection+para-aortic lymph node dissection+omentectomy	No surgery	No surgery	No surgery is performed; however, chemotherapy is administered	No					No
Institution 311	40-49	20-29	1-2	1-2	1-2	0	Endometrial cancer surgery is performed by both laparoscopy and robotic assistance.	They are almost equal	Total hysterectomy + bilateral adnexectomy	Total hysterectomy + bilateral adnexectomy	Total hysterectomy + bilateral adnexectomy	Total hysterectomy + bilateral adnexectomy+pelvic lymph node dissection	Total hysterectomy + bilateral adnexectomy+pelvic lymph node dissection	Total hysterectomy + bilateral adnexectomy+pelvic lymph node dissection	Total hysterectomy + bilateral adnexectomy+pelvic lymph node dissection	No surgery	No surgery	Total hysterectomy + bilateral adnexectomy+pelvic lymph node dissection+para-aortic lymph node dissection+omentectomy	No surgery	No surgery	Individual response	No					Yes	Stricter regulations on surgery completion time	No plans to introduce at this time	No		I think I will
Institution 319	40-49	20-29	0	1-2	3-4	0	Endometrial cancer surgery is performed only by laparotomy.		Total hysterectomy + bilateral adnexectomy+pelvic lymph node dissection	No surgery	No surgery	Total hysterectomy + bilateral adnexectomy+pelvic lymph node dissection+para-aortic lymph node dissection	No surgery	No surgery	Total hysterectomy + bilateral adnexectomy+pelvic lymph node dissection+para-aortic lymph node dissection+omentectomy	No surgery	No surgery	Total hysterectomy + bilateral adnexectomy+pelvic lymph node dissection+para-aortic lymph node dissection+omentectomy	No surgery	No surgery	No surgery is performed; however, chemotherapy is administered	No					No
Institution 351	40-49	20-29	1-2	5-6	≧7	1-2	Endometrial cancer surgery is performed by both laparoscopy and robotic assistance.	Robotic-assisted surgery is more common	No surgery	Total hysterectomy + bilateral adnexectomy+pelvic lymph node dissection	Total hysterectomy + bilateral adnexectomy+pelvic lymph node dissection	No surgery	Total hysterectomy + bilateral adnexectomy+pelvic lymph node dissection	Total hysterectomy + bilateral adnexectomy+pelvic lymph node dissection	Total hysterectomy + bilateral adnexectomy+pelvic lymph node dissection+para-aortic lymph node dissection+omentectomy	No surgery	No surgery	Total hysterectomy + bilateral adnexectomy+pelvic lymph node dissection+para-aortic lymph node dissection+omentectomy	No surgery	No surgery	Basically, additional surgery is performed	Yes	Description in the endometrial cancer treatment guidelines or the gynecological endoscopic surgery guidelines;Personnel problems (including changes in the number of working physicians and the introduction of work style reforms for physicians)	The method of hysterectomy has changed	Severe obesity;Elderly;Other	Elderly	Cannot say either way	Affecting the scheduling of surgeries;Stricter regulations on surgery completion time;Changed the number of people participating in surgery	Partially in use (e.g., p53 immunostaining)	No		I can't say either way
Institution 402	40-49	20-29	0	0	1-2	0	No endometrial cancer surgery is performed.																				Yes	Stricter regulations on surgery completion time	No plans to introduce at this time	No		I think I will
Institution 211	≧50	30-39	3-4	3-4	3-4	1-2	No endometrial cancer surgery is performed.																				No
Institution 219	≧50	30-39	0	0	0	0	No endometrial cancer surgery is performed.																				No
Institution 8	10-19	30-39	1-2	1-2	5-6	1-2	Endometrial cancer surgery is performed only by laparotomy.		Total hysterectomy + bilateral adnexectomy+pelvic lymph node dissection	No surgery	No surgery	Total hysterectomy + bilateral adnexectomy+pelvic lymph node dissection+para-aortic lymph node dissection	No surgery	No surgery	Total hysterectomy + bilateral adnexectomy+pelvic lymph node dissection+para-aortic lymph node dissection+omentectomy	No surgery	No surgery	Total hysterectomy + bilateral adnexectomy+pelvic lymph node dissection+para-aortic lymph node dissection+omentectomy	No surgery	No surgery	Individual response	Cannot say either way	Description in the endometrial cancer treatment guidelines or the gynecological endoscopic surgery guidelines;Technical problems with laparoscopic or robotic-assisted surgery;Insurance coverage;	Other	Elderly;Complications of other organs;	Complications of other organs;Elderly;	No
Institution 16	10-19	30-39	1-2	3-4	1-2	0	Endometrial cancer surgery is performed by both laparoscopy and robotic assistance.	Laparoscopic surgery is more common	Total hysterectomy + bilateral adnexectomy	Total hysterectomy + bilateral adnexectomy	Total hysterectomy + bilateral adnexectomy	Total hysterectomy + bilateral adnexectomy+pelvic lymph node dissection	Total hysterectomy + bilateral adnexectomy+pelvic lymph node dissection	Total hysterectomy + bilateral adnexectomy+pelvic lymph node dissection	Total hysterectomy + bilateral adnexectomy+pelvic lymph node dissection+para-aortic lymph node dissection	Total hysterectomy + bilateral adnexectomy+pelvic lymph node dissection+para-aortic lymph node dissection	No surgery	Total hysterectomy + bilateral adnexectomy+pelvic lymph node dissection+para-aortic lymph node dissection	Total hysterectomy + bilateral adnexectomy+pelvic lymph node dissection+para-aortic lymph node dissection	No surgery	No surgery is performed; however, chemotherapy is administered	No					Yes	Changed the number of people participating in surgery;	No plans to introduce at this time	No		I think I will
Institution 55	10-19	30-39	5-6	5-6	≧7	3-4	Endometrial cancer surgery is performed by both laparoscopy and robotic assistance.	Robotic-assisted surgery is more common	Total hysterectomy + bilateral adnexectomy	Total hysterectomy + bilateral adnexectomy	Total hysterectomy + bilateral adnexectomy	Total hysterectomy + bilateral adnexectomy+pelvic lymph node dissection	Total hysterectomy + bilateral adnexectomy+pelvic lymph node dissection	Total hysterectomy + bilateral adnexectomy+pelvic lymph node dissection	Total hysterectomy + bilateral adnexectomy+pelvic lymph node dissection+para-aortic lymph node dissection	Total hysterectomy + bilateral adnexectomy+pelvic lymph node dissection+para-aortic lymph node dissection	No surgery	Total hysterectomy + bilateral adnexectomy+pelvic lymph node dissection+para-aortic lymph node dissection	Total hysterectomy + bilateral adnexectomy+pelvic lymph node dissection+para-aortic lymph node dissection	No surgery	Individual response	No					Yes	Stricter regulations on surgery completion time;Changed the number of people participating in surgery;	No plans to introduce at this time	No		I think I will
Institution 108	10-19	30-39	1-2	3-4	3-4	1-2	Endometrial cancer surgery is performed by both laparoscopy and robotic assistance.	Robotic-assisted surgery is more common	Total hysterectomy + bilateral adnexectomy	Total hysterectomy + bilateral adnexectomy	Total hysterectomy + bilateral adnexectomy	Total hysterectomy + bilateral adnexectomy+pelvic lymph node dissection	Total hysterectomy + bilateral adnexectomy+pelvic lymph node dissection	Total hysterectomy + bilateral adnexectomy+pelvic lymph node dissection	Total hysterectomy + bilateral adnexectomy+pelvic lymph node dissection+para-aortic lymph node dissection	No surgery	No surgery	Total hysterectomy + bilateral adnexectomy+pelvic lymph node dissection+para-aortic lymph node dissection+omentectomy	No surgery	No surgery	Individual response	No					Yes	Affecting the scheduling of surgeries;Other	Not currently in use, but planned for the future	No		I think I will
Institution 115	10-19	30-39	0	1-2	0	0	No endometrial cancer surgery is performed.																				No
Institution 118	10-19	30-39	0	1-2	0	0	Endometrial cancer surgery is performed only by laparoscopy.	They are almost equal	Total hysterectomy + bilateral adnexectomy	Total hysterectomy + bilateral adnexectomy	No surgery	Total hysterectomy + bilateral adnexectomy+pelvic lymph node dissection+para-aortic lymph node dissection	No surgery	No surgery	Total hysterectomy + bilateral adnexectomy+pelvic lymph node dissection+para-aortic lymph node dissection+omentectomy	No surgery	No surgery	Total hysterectomy + bilateral adnexectomy+pelvic lymph node dissection+para-aortic lymph node dissection+omentectomy	No surgery	No surgery	No surgery is performed; however, chemotherapy is administered	No					No
Institution 134	10-19	30-39	1-2	1-2	1-2	0	Endometrial cancer surgery is performed only by laparoscopy.	Laparoscopic surgery is more common	Total hysterectomy + bilateral adnexectomy+pelvic lymph node dissection	Total hysterectomy + bilateral adnexectomy+pelvic lymph node dissection	No surgery	Total hysterectomy + bilateral adnexectomy+pelvic lymph node dissection	Total hysterectomy + bilateral adnexectomy+pelvic lymph node dissection	No surgery	Total hysterectomy + bilateral adnexectomy+pelvic lymph node dissection+para-aortic lymph node dissection+omentectomy	No surgery	No surgery	Total hysterectomy + bilateral adnexectomy+pelvic lymph node dissection+para-aortic lymph node dissection+omentectomy	No surgery	No surgery	Basically, additional surgery is performed	No					No
Institution 152	10-19	30-39	1-2	1-2	3-4	0	Endometrial cancer surgery is performed by both laparoscopy and robotic assistance.	Laparoscopic surgery is more common	Total hysterectomy + bilateral adnexectomy	Total hysterectomy + bilateral adnexectomy	Total hysterectomy + bilateral adnexectomy	Total hysterectomy + bilateral adnexectomy	Total hysterectomy + bilateral adnexectomy	Total hysterectomy + bilateral adnexectomy	Total hysterectomy + bilateral adnexectomy+pelvic lymph node dissection+para-aortic lymph node dissection+omentectomy	No surgery	No surgery	Total hysterectomy + bilateral adnexectomy+pelvic lymph node dissection+para-aortic lymph node dissection+omentectomy	No surgery	No surgery	Basically, additional surgery is performed	No					No
Institution 209	10-19	30-39	1-2	3-4	3-4	1-2	Endometrial cancer surgery is performed by both laparoscopy and robotic assistance.	Robotic-assisted surgery is more common	Total hysterectomy + bilateral adnexectomy	Total hysterectomy + bilateral adnexectomy	Total hysterectomy + bilateral adnexectomy	Total hysterectomy + bilateral adnexectomy+pelvic lymph node dissection	Total hysterectomy + bilateral adnexectomy+pelvic lymph node dissection	Total hysterectomy + bilateral adnexectomy+pelvic lymph node dissection	Total hysterectomy + bilateral adnexectomy+pelvic lymph node dissection+para-aortic lymph node dissection+omentectomy	No surgery	No surgery	Total hysterectomy + bilateral adnexectomy+pelvic lymph node dissection+para-aortic lymph node dissection+omentectomy	No surgery	No surgery	Individual response	No					No
Institution 248	10-19	30-39	1-2	1-2	1-2	0	Endometrial cancer surgery is performed by both laparoscopy and robotic assistance.	Laparoscopic surgery is more common	Total hysterectomy + bilateral adnexectomy	Total hysterectomy + bilateral adnexectomy	Total hysterectomy + bilateral adnexectomy	Total hysterectomy + bilateral adnexectomy+pelvic lymph node dissection	Total hysterectomy + bilateral adnexectomy+pelvic lymph node dissection	Total hysterectomy + bilateral adnexectomy	Total hysterectomy + bilateral adnexectomy+pelvic lymph node dissection+para-aortic lymph node dissection+omentectomy	Total hysterectomy + bilateral adnexectomy+pelvic lymph node dissection+para-aortic lymph node dissection+omentectomy	No surgery	Total hysterectomy + bilateral adnexectomy+pelvic lymph node dissection+para-aortic lymph node dissection+omentectomy	Total hysterectomy + bilateral adnexectomy+pelvic lymph node dissection+para-aortic lymph node dissection+omentectomy	No surgery	No surgery is performed; however, chemotherapy is administered	No					No
Institution 270	10-19	30-39	1-2	3-4	3-4	0	Endometrial cancer surgery is performed by both laparoscopy and robotic assistance.	Robotic-assisted surgery is more common	Total hysterectomy + bilateral adnexectomy	Total hysterectomy + bilateral adnexectomy	Total hysterectomy + bilateral adnexectomy	Total hysterectomy + bilateral adnexectomy+pelvic lymph node dissection+para-aortic lymph node dissection	Total hysterectomy + bilateral adnexectomy+pelvic lymph node dissection+para-aortic lymph node dissection	No surgery	Total hysterectomy + bilateral adnexectomy+pelvic lymph node dissection+para-aortic lymph node dissection+omentectomy	Total hysterectomy + bilateral adnexectomy+pelvic lymph node dissection+para-aortic lymph node dissection+omentectomy	No surgery	Total hysterectomy + bilateral adnexectomy+pelvic lymph node dissection+para-aortic lymph node dissection+omentectomy	Total hysterectomy + bilateral adnexectomy+pelvic lymph node dissection+para-aortic lymph node dissection+omentectomy	No surgery	No surgery is performed; however, chemotherapy is administered	No					Cannot say either way	Changed the number of people participating in surgery	Partially in use (e.g., p53 immunostaining)	Yes	No (backup lymph node dissection is performed)
Institution 272	10-19	30-39	1-2	1-2	1-2	0	Endometrial cancer surgery is performed by both laparoscopy and robotic assistance.	They are almost equal	Total hysterectomy + bilateral adnexectomy	Total hysterectomy + bilateral adnexectomy	Total hysterectomy + bilateral adnexectomy	Total hysterectomy + bilateral adnexectomy+pelvic lymph node dissection	Total hysterectomy + bilateral adnexectomy+pelvic lymph node dissection	Total hysterectomy + bilateral adnexectomy+pelvic lymph node dissection	Total hysterectomy + bilateral adnexectomy+pelvic lymph node dissection+para-aortic lymph node dissection+omentectomy	No surgery	No surgery	Total hysterectomy + bilateral adnexectomy+pelvic lymph node dissection+para-aortic lymph node dissection+omentectomy	No surgery	No surgery	Individual response	No					Yes	Stricter regulations on surgery completion time	No plans to introduce at this time	No		I think I will
Institution 289	10-19	30-39	0	0	0	0	No endometrial cancer surgery is performed.																				No
Institution 292	10-19	30-39	0	1-2	1-2	0	Endometrial cancer surgery is performed only by laparoscopy.	Laparoscopic surgery is more common	No surgery	Total hysterectomy + bilateral adnexectomy	No surgery	Total hysterectomy + bilateral adnexectomy+pelvic lymph node dissection	No surgery	No surgery	Total hysterectomy + bilateral adnexectomy+pelvic lymph node dissection+para-aortic lymph node dissection+omentectomy	No surgery	No surgery	Total hysterectomy + bilateral adnexectomy+pelvic lymph node dissection+para-aortic lymph node dissection+omentectomy	No surgery	No surgery	Basically, additional surgery is performed	Cannot say either way	Insurance coverage	The indications for lymph node dissection have changed;The technique of lymph node dissection has changed;The method of hysterectomy has changed	Histological type of endometrial cancer;Severe obesity;Clinical stage;Complications of other organs;Elderly	Clinical stage;Histological type of endometrial cancer;Severe obesity;Complications of other organs;Elderly	No
Institution 293	10-19	30-39	3-4	3-4	5-6	3-4	Endometrial cancer surgery is performed by both laparoscopy and robotic assistance.	Robotic-assisted surgery is more common	Total hysterectomy + bilateral adnexectomy	Total hysterectomy + bilateral adnexectomy	Total hysterectomy + bilateral adnexectomy	Total hysterectomy + bilateral adnexectomy+pelvic lymph node dissection	Total hysterectomy + bilateral adnexectomy+pelvic lymph node dissection	Total hysterectomy + bilateral adnexectomy+pelvic lymph node dissection	Total hysterectomy + bilateral adnexectomy+pelvic lymph node dissection+para-aortic lymph node dissection+omentectomy	Total hysterectomy + bilateral adnexectomy+pelvic lymph node dissection+para-aortic lymph node dissection+omentectomy	No surgery	Total hysterectomy + bilateral adnexectomy+pelvic lymph node dissection+para-aortic lymph node dissection+omentectomy	Total hysterectomy + bilateral adnexectomy+pelvic lymph node dissection+para-aortic lymph node dissection+omentectomy	No surgery	No surgery is performed; however, chemotherapy is administered	No					No
Institution 297	10-19	30-39	1-2	1-2	1-2	0	Endometrial cancer surgery is performed by both laparoscopy and robotic assistance.	Robotic-assisted surgery is more common	Total hysterectomy + bilateral adnexectomy	Total hysterectomy + bilateral adnexectomy	Total hysterectomy + bilateral adnexectomy	Total hysterectomy + bilateral adnexectomy+pelvic lymph node dissection	Total hysterectomy + bilateral adnexectomy+pelvic lymph node dissection	Total hysterectomy + bilateral adnexectomy+pelvic lymph node dissection	Total hysterectomy + bilateral adnexectomy+pelvic lymph node dissection+para-aortic lymph node dissection+omentectomy	No surgery	No surgery	Total hysterectomy + bilateral adnexectomy+pelvic lymph node dissection+para-aortic lymph node dissection+omentectomy	No surgery	No surgery	No surgery is performed; however, chemotherapy is administered	Cannot say either way	Description in the endometrial cancer treatment guidelines or the gynecological endoscopic surgery guidelines	The indications for lymph node dissection have changed	Histological type of endometrial cancer;Clinical stage;Elderly	Clinical stage;Histological type of endometrial cancer;Elderly	Yes	Changed the number of people participating in surgery;Affecting the scheduling of surgeries	No plans to introduce at this time	No		I can't say either way
Institution 320	10-19	30-39	0	1-2	1-2	0	No endometrial cancer surgery is performed.																				No
Institution 328	10-19	30-39	1-2	3-4	1-2	1-2	Endometrial cancer surgery is performed by both laparoscopy and robotic assistance.	They are almost equal	Total hysterectomy + bilateral adnexectomy+pelvic lymph node dissection+para-aortic lymph node dissection	Total hysterectomy + bilateral adnexectomy+pelvic lymph node dissection	Total hysterectomy + bilateral adnexectomy	Total hysterectomy + bilateral adnexectomy+pelvic lymph node dissection+para-aortic lymph node dissection	Total hysterectomy + bilateral adnexectomy+pelvic lymph node dissection	Total hysterectomy + bilateral adnexectomy	Total hysterectomy + bilateral adnexectomy+pelvic lymph node dissection+para-aortic lymph node dissection	Total hysterectomy + bilateral adnexectomy+pelvic lymph node dissection	Total hysterectomy + bilateral adnexectomy	Total hysterectomy + bilateral adnexectomy+pelvic lymph node dissection+para-aortic lymph node dissection	Total hysterectomy + bilateral adnexectomy+pelvic lymph node dissection	Total hysterectomy + bilateral adnexectomy	Individual response	No					Yes	Changed the number of people participating in surgery	Partially in use (e.g., p53 immunostaining)	No		I can't say either way
Institution 339	10-19	30-39	1-2	1-2	≧7	1-2	Endometrial cancer surgery is performed by both laparoscopy and robotic assistance.	Robotic-assisted surgery is more common	Total hysterectomy + bilateral adnexectomy	Total hysterectomy + bilateral adnexectomy	Total hysterectomy + bilateral adnexectomy	Total hysterectomy + bilateral adnexectomy	Total hysterectomy + bilateral adnexectomy	Total hysterectomy + bilateral adnexectomy	Total hysterectomy + bilateral adnexectomy+pelvic lymph node dissection+para-aortic lymph node dissection+omentectomy	No surgery	No surgery	Total hysterectomy + bilateral adnexectomy+pelvic lymph node dissection+para-aortic lymph node dissection+omentectomy	No surgery	No surgery	Individual response	No					No
Institution 359	10-19	30-39	3-4	1-2	1-2	0	Endometrial cancer surgery is performed only by laparoscopy.	Laparoscopic surgery is more common	Total hysterectomy + bilateral adnexectomy+pelvic lymph node dissection	Total hysterectomy + bilateral adnexectomy+pelvic lymph node dissection	No surgery	Total hysterectomy + bilateral adnexectomy+pelvic lymph node dissection	Total hysterectomy + bilateral adnexectomy+pelvic lymph node dissection	No surgery	Total hysterectomy + bilateral adnexectomy+pelvic lymph node dissection+para-aortic lymph node dissection+omentectomy	No surgery	No surgery	Total hysterectomy + bilateral adnexectomy+pelvic lymph node dissection+para-aortic lymph node dissection+omentectomy	No surgery	No surgery	Basically, additional surgery is performed	No					Yes	Affecting the scheduling of surgeries;Stricter regulations on surgery completion time	Not currently in use, but planned for the future	No		I don't think I will
Institution 372	10-19	30-39	1-2	0	0	0	Endometrial cancer surgery is performed only by laparoscopy.	Laparoscopic surgery is more common	Total hysterectomy + bilateral adnexectomy	Total hysterectomy + bilateral adnexectomy	No surgery	Total hysterectomy + bilateral adnexectomy+pelvic lymph node dissection	Total hysterectomy + bilateral adnexectomy+pelvic lymph node dissection	No surgery	Total hysterectomy + bilateral adnexectomy+pelvic lymph node dissection+para-aortic lymph node dissection+omentectomy	No surgery	No surgery	Total hysterectomy + bilateral adnexectomy+pelvic lymph node dissection+para-aortic lymph node dissection+omentectomy	No surgery	No surgery	Individual response	Yes	Description in the endometrial cancer treatment guidelines or the gynecological endoscopic surgery guidelines	The indications for lymph node dissection have changed	Severe obesity;Clinical stage;Histological type of endometrial cancer;Complications of other organs;Elderly	Clinical stage;Elderly;Complications of other organs;Severe obesity	No
Institution 218	1-9	30-39	0	1-2	0	0	No endometrial cancer surgery is performed.																				Cannot say either way	Stricter regulations on surgery completion time	No plans to introduce at this time	No		I don't think I will
Institution 314	1-9	30-39	0	1-2	0	0	No endometrial cancer surgery is performed.																				Cannot say either way	Stricter regulations on surgery completion time	No plans to introduce at this time	No		I don't think I will
Institution 317	1-9	30-39	1-2	1-2	0	0	Endometrial cancer surgery is performed only by laparoscopy.	Laparoscopic surgery is more common	Total hysterectomy + bilateral adnexectomy	Total hysterectomy + bilateral adnexectomy	No surgery	Total hysterectomy + bilateral adnexectomy+pelvic lymph node dissection	Total hysterectomy + bilateral adnexectomy+pelvic lymph node dissection	No surgery	Total hysterectomy + bilateral adnexectomy+pelvic lymph node dissection+para-aortic lymph node dissection+omentectomy	No surgery	No surgery	Total hysterectomy + bilateral adnexectomy+pelvic lymph node dissection+para-aortic lymph node dissection+omentectomy	No surgery	No surgery	Individual response	No					No
Institution 45	20-29	30-39	0	1-2	0	0	Endometrial cancer surgery is performed only by laparoscopy.	Laparoscopic surgery is more common	Total hysterectomy + bilateral adnexectomy	Total hysterectomy + bilateral adnexectomy	No surgery	Total hysterectomy + bilateral adnexectomy+pelvic lymph node dissection	No surgery	No surgery	Total hysterectomy + bilateral adnexectomy+pelvic lymph node dissection+para-aortic lymph node dissection+omentectomy	No surgery	No surgery	Total hysterectomy + bilateral adnexectomy+pelvic lymph node dissection+para-aortic lymph node dissection+omentectomy	No surgery	No surgery	Basically, additional surgery is performed	No					No
Institution 52	20-29	30-39	1-2	1-2	0	0	Endometrial cancer surgery is performed only by laparoscopy.	Laparoscopic surgery is more common	Total hysterectomy + bilateral adnexectomy	Total hysterectomy + bilateral adnexectomy	No surgery	Total hysterectomy + bilateral adnexectomy+pelvic lymph node dissection	Total hysterectomy + bilateral adnexectomy+pelvic lymph node dissection	No surgery	Total hysterectomy + bilateral adnexectomy+pelvic lymph node dissection+para-aortic lymph node dissection+omentectomy	No surgery	No surgery	Total hysterectomy + bilateral adnexectomy+pelvic lymph node dissection+para-aortic lymph node dissection+omentectomy	No surgery	No surgery	Individual response	No					No
Institution 66	20-29	30-39	0	1-2	1-2	0	Endometrial cancer surgery is performed only by laparoscopy.	Laparoscopic surgery is more common	Total hysterectomy + bilateral adnexectomy	Total hysterectomy + bilateral adnexectomy	No surgery	Total hysterectomy + bilateral adnexectomy+pelvic lymph node dissection	Total hysterectomy + bilateral adnexectomy+pelvic lymph node dissection	No surgery	Total hysterectomy + bilateral adnexectomy+pelvic lymph node dissection+para-aortic lymph node dissection+omentectomy	No surgery	No surgery	Total hysterectomy + bilateral adnexectomy+pelvic lymph node dissection+para-aortic lymph node dissection+omentectomy	No surgery	No surgery	Individual response	No					No
Institution 98	20-29	30-39	1-2	0	1-2	0	Endometrial cancer surgery is performed only by laparoscopy.	Laparoscopic surgery is more common	Total hysterectomy + bilateral adnexectomy	Total hysterectomy + bilateral adnexectomy	No surgery	Total hysterectomy + bilateral adnexectomy	Total hysterectomy + bilateral adnexectomy	No surgery	Total hysterectomy + bilateral adnexectomy+pelvic lymph node dissection+para-aortic lymph node dissection	No surgery	No surgery	Total hysterectomy + bilateral adnexectomy+pelvic lymph node dissection+para-aortic lymph node dissection	No surgery	No surgery	No surgery is performed; however, chemotherapy is administered	No					Yes	Affecting the scheduling of surgeries	Not currently in use, but planned for the future	No		I think I will
Institution 111	20-29	30-39	5-6	3-4	5-6	3-4	Endometrial cancer surgery is performed by both laparoscopy and robotic assistance.	Robotic-assisted surgery is more common	Total hysterectomy + bilateral adnexectomy	Total hysterectomy + bilateral adnexectomy	Total hysterectomy + bilateral adnexectomy	Total hysterectomy + bilateral adnexectomy	Total hysterectomy + bilateral adnexectomy	Total hysterectomy + bilateral adnexectomy	Total hysterectomy + bilateral adnexectomy+pelvic lymph node dissection+para-aortic lymph node dissection+omentectomy	No surgery	No surgery	Total hysterectomy + bilateral adnexectomy+pelvic lymph node dissection+para-aortic lymph node dissection+omentectomy	No surgery	No surgery	Basically, additional surgery is performed	No					No
Institution 117	20-29	30-39	5-6	1-2	5-6	0	Endometrial cancer surgery is performed by both laparoscopy and robotic assistance.	Robotic-assisted surgery is more common	No surgery	Total hysterectomy + bilateral adnexectomy	Total hysterectomy + bilateral adnexectomy	Total hysterectomy + bilateral adnexectomy+pelvic lymph node dissection	Total hysterectomy + bilateral adnexectomy	Total hysterectomy + bilateral adnexectomy	Total hysterectomy + bilateral adnexectomy+pelvic lymph node dissection+para-aortic lymph node dissection+omentectomy	No surgery	No surgery	Total hysterectomy + bilateral adnexectomy+pelvic lymph node dissection+para-aortic lymph node dissection+omentectomy	No surgery	No surgery	No surgery is performed; however, chemotherapy is administered	No					No
Institution 167	20-29	30-39	3-4	5-6	≧7	1-2	Endometrial cancer surgery is performed by both laparoscopy and robotic assistance.	Robotic-assisted surgery is more common	Total hysterectomy + bilateral adnexectomy+pelvic lymph node dissection	Total hysterectomy + bilateral adnexectomy+pelvic lymph node dissection	Total hysterectomy + bilateral adnexectomy+pelvic lymph node dissection	Total hysterectomy + bilateral adnexectomy+pelvic lymph node dissection	Total hysterectomy + bilateral adnexectomy+pelvic lymph node dissection	Total hysterectomy + bilateral adnexectomy+pelvic lymph node dissection	Total hysterectomy + bilateral adnexectomy+pelvic lymph node dissection+para-aortic lymph node dissection+omentectomy	Total hysterectomy + bilateral adnexectomy+pelvic lymph node dissection+para-aortic lymph node dissection+omentectomy	Total hysterectomy + bilateral adnexectomy+pelvic lymph node dissection+para-aortic lymph node dissection+omentectomy	Total hysterectomy + bilateral adnexectomy+pelvic lymph node dissection+para-aortic lymph node dissection+omentectomy	Total hysterectomy + bilateral adnexectomy+pelvic lymph node dissection+para-aortic lymph node dissection+omentectomy	Total hysterectomy + bilateral adnexectomy+pelvic lymph node dissection+para-aortic lymph node dissection+omentectomy	Individual response	No					No
Institution 182	20-29	30-39	0	1-2	0	0	Endometrial cancer surgery is performed only by laparotomy.		Total hysterectomy + bilateral adnexectomy+pelvic lymph node dissection	No surgery	No surgery	Total hysterectomy + bilateral adnexectomy+pelvic lymph node dissection	No surgery	No surgery	Total hysterectomy + bilateral adnexectomy+pelvic lymph node dissection	No surgery	No surgery	Total hysterectomy + bilateral adnexectomy+pelvic lymph node dissection	No surgery	No surgery	No surgery is performed; however, chemotherapy is administered	Cannot say either way	Insurance coverage	The indications for lymph node dissection have changed	Clinical stage;Severe obesity	Severe obesity;Histological type of endometrial cancer	No
Institution 202	20-29	30-39	5-6	1-2	3-4	1-2	Endometrial cancer surgery is performed by both laparoscopy and robotic assistance.	Robotic-assisted surgery is more common	Total hysterectomy + bilateral adnexectomy	Total hysterectomy + bilateral adnexectomy	Total hysterectomy + bilateral adnexectomy	Total hysterectomy + bilateral adnexectomy	Total hysterectomy + bilateral adnexectomy	Total hysterectomy + bilateral adnexectomy	Total hysterectomy + bilateral adnexectomy+pelvic lymph node dissection+para-aortic lymph node dissection+omentectomy	No surgery	No surgery	Total hysterectomy + bilateral adnexectomy+pelvic lymph node dissection+para-aortic lymph node dissection+omentectomy	No surgery	No surgery	Individual response	No					Yes	Changed the number of people participating in surgery;Stricter regulations on surgery completion time	Partially in use (e.g., p53 immunostaining)	No		I can't say either way
Institution 216	20-29	30-39	1-2	1-2	0	0	Endometrial cancer surgery is performed only by laparoscopy.	Laparoscopic surgery is more common	Total hysterectomy + bilateral adnexectomy	Total hysterectomy + bilateral adnexectomy	No surgery	Total hysterectomy + bilateral adnexectomy+pelvic lymph node dissection	Total hysterectomy + bilateral adnexectomy+pelvic lymph node dissection	No surgery	Total hysterectomy + bilateral adnexectomy+pelvic lymph node dissection+para-aortic lymph node dissection+omentectomy	No surgery	No surgery	Total hysterectomy + bilateral adnexectomy+pelvic lymph node dissection+para-aortic lymph node dissection+omentectomy	No surgery	No surgery	Individual response	No					No
Institution 225	20-29	30-39	1-2	3-4	3-4	0	Endometrial cancer surgery is performed by both laparoscopy and robotic assistance.	Robotic-assisted surgery is more common	Total hysterectomy + bilateral adnexectomy	Total hysterectomy + bilateral adnexectomy	Total hysterectomy + bilateral adnexectomy	Total hysterectomy + bilateral adnexectomy	Total hysterectomy + bilateral adnexectomy	Total hysterectomy + bilateral adnexectomy	Total hysterectomy + bilateral adnexectomy+pelvic lymph node dissection+para-aortic lymph node dissection+omentectomy	No surgery	No surgery	Total hysterectomy + bilateral adnexectomy+pelvic lymph node dissection+para-aortic lymph node dissection+omentectomy	No surgery	No surgery	Individual response	Cannot say either way	Description in the endometrial cancer treatment guidelines or the gynecological endoscopic surgery guidelines	The indications for lymph node dissection have changed	Clinical stage;Severe obesity;Elderly	Severe obesity;Elderly	Yes	Affecting the scheduling of surgeries;Changed surgical indications and procedures;Changed the number of people participating in surgery	Partially in use (e.g., p53 immunostaining)	No		I can't say either way
Institution 231	20-29	30-39	1-2	0	3-4	0	Endometrial cancer surgery is performed only by laparoscopy.	Laparoscopic surgery is more common	Total hysterectomy + bilateral adnexectomy	Total hysterectomy + bilateral adnexectomy	No surgery	Total hysterectomy + bilateral adnexectomy+pelvic lymph node dissection	Total hysterectomy + bilateral adnexectomy+pelvic lymph node dissection	No surgery	Total hysterectomy + bilateral adnexectomy+pelvic lymph node dissection+para-aortic lymph node dissection	No surgery	No surgery	Total hysterectomy + bilateral adnexectomy+pelvic lymph node dissection+para-aortic lymph node dissection	No surgery	No surgery	No surgery is performed; however, chemotherapy is administered	Yes	Description in the endometrial cancer treatment guidelines or the gynecological endoscopic surgery guidelines	The indications for lymph node dissection have changed	Clinical stage;Histological type of endometrial cancer;Severe obesity;Complications of other organs;Elderly	Clinical stage;Histological type of endometrial cancer;Severe obesity;Complications of other organs;Elderly	No
Institution 264	20-29	30-39	3-4	1-2	1-2	1-2	Endometrial cancer surgery is performed by both laparoscopy and robotic assistance.	They are almost equal	Total hysterectomy + bilateral adnexectomy	Total hysterectomy + bilateral adnexectomy	Total hysterectomy + bilateral adnexectomy	Total hysterectomy + bilateral adnexectomy	Total hysterectomy + bilateral adnexectomy	Total hysterectomy + bilateral adnexectomy	Total hysterectomy + bilateral adnexectomy+pelvic lymph node dissection+para-aortic lymph node dissection	No surgery	No surgery	Total hysterectomy + bilateral adnexectomy+pelvic lymph node dissection+para-aortic lymph node dissection	No surgery	No surgery	Individual response	Cannot say either way	Description in the endometrial cancer treatment guidelines or the gynecological endoscopic surgery guidelines	The indications for lymph node dissection have changed	Histological type of endometrial cancer;Clinical stage;Elderly	Clinical stage;Histological type of endometrial cancer;Elderly	Cannot say either way	Affecting the scheduling of surgeries	No plans to introduce at this time	No		I can't say either way
Institution 295	20-29	30-39	1-2	1-2	0	0	No endometrial cancer surgery is performed.																				No
Institution 296	20-29	30-39	0	0	0	0	Endometrial cancer surgery is performed only by laparotomy.		Total hysterectomy + bilateral adnexectomy	No surgery	No surgery	Total hysterectomy + bilateral adnexectomy	No surgery	No surgery	Total hysterectomy + bilateral adnexectomy+pelvic lymph node dissection	No surgery	No surgery	Total hysterectomy + bilateral adnexectomy+pelvic lymph node dissection+para-aortic lymph node dissection+omentectomy	No surgery	No surgery	No surgery is performed; however, chemotherapy is administered	No					No
Institution 324	20-29	30-39	0	5-6	1-2	0	Endometrial cancer surgery is performed only by laparoscopy.	Laparoscopic surgery is more common	No surgery	Total hysterectomy + bilateral adnexectomy	No surgery	No surgery	Total hysterectomy + bilateral adnexectomy+pelvic lymph node dissection	No surgery	Total hysterectomy + bilateral adnexectomy+pelvic lymph node dissection+para-aortic lymph node dissection+omentectomy	No surgery	No surgery	Total hysterectomy + bilateral adnexectomy+pelvic lymph node dissection+para-aortic lymph node dissection+omentectomy	No surgery	No surgery	Basically, additional surgery is performed	No					No
Institution 334	20-29	30-39	0	1-2	1-2	0	Endometrial cancer surgery is performed by both laparoscopy and robotic assistance.	Laparoscopic surgery is more common	Total hysterectomy + bilateral adnexectomy	Total hysterectomy + bilateral adnexectomy	Total hysterectomy + bilateral adnexectomy	Total hysterectomy + bilateral adnexectomy	Total hysterectomy + bilateral adnexectomy	Total hysterectomy + bilateral adnexectomy	Total hysterectomy + bilateral adnexectomy+pelvic lymph node dissection+para-aortic lymph node dissection	No surgery	No surgery	Total hysterectomy + bilateral adnexectomy+pelvic lymph node dissection+para-aortic lymph node dissection	No surgery	No surgery	Individual response	Yes	Description in the endometrial cancer treatment guidelines or the gynecological endoscopic surgery guidelines	The indications for lymph node dissection have changed	Histological type of endometrial cancer;Clinical stage;Elderly	Histological type of endometrial cancer;Clinical stage;Elderly	Yes	Affecting the scheduling of surgeries;Stricter regulations on surgery completion time	Not currently in use, but planned for the future	No		I can't say either way
Institution 340	20-29	30-39	1-2	3-4	1-2	1-2	Endometrial cancer surgery is performed by both laparoscopy and robotic assistance.	Robotic-assisted surgery is more common	Total hysterectomy + bilateral adnexectomy+pelvic lymph node dissection	Total hysterectomy + bilateral adnexectomy+pelvic lymph node dissection	Total hysterectomy + bilateral adnexectomy+pelvic lymph node dissection	Total hysterectomy + bilateral adnexectomy+pelvic lymph node dissection+para-aortic lymph node dissection	Total hysterectomy + bilateral adnexectomy+pelvic lymph node dissection+para-aortic lymph node dissection	Total hysterectomy + bilateral adnexectomy+pelvic lymph node dissection+para-aortic lymph node dissection	Total hysterectomy + bilateral adnexectomy+pelvic lymph node dissection+para-aortic lymph node dissection+omentectomy	Total hysterectomy + bilateral adnexectomy+pelvic lymph node dissection+para-aortic lymph node dissection+omentectomy	Total hysterectomy + bilateral adnexectomy+pelvic lymph node dissection+para-aortic lymph node dissection+omentectomy	Total hysterectomy + bilateral adnexectomy+pelvic lymph node dissection+para-aortic lymph node dissection+omentectomy	Total hysterectomy + bilateral adnexectomy+pelvic lymph node dissection+para-aortic lymph node dissection+omentectomy	Total hysterectomy + bilateral adnexectomy+pelvic lymph node dissection+para-aortic lymph node dissection+omentectomy	Basically, additional surgery is performed	Yes	Description in the endometrial cancer treatment guidelines or the gynecological endoscopic surgery guidelines;Insurance coverage	The method of hysterectomy has changed	Clinical stage;Histological type of endometrial cancer;Severe obesity;Complications of other organs;Elderly	Clinical stage;Histological type of endometrial cancer;Severe obesity;Complications of other organs;Elderly	Yes	Stricter regulations on surgery completion time	No plans to introduce at this time	Yes	No (backup lymph node dissection is performed)
Institution 346	20-29	30-39	5-6	3-4	3-4	1-2	Endometrial cancer surgery is performed by both laparoscopy and robotic assistance.	Laparoscopic surgery is more common	Total hysterectomy + bilateral adnexectomy+pelvic lymph node dissection	Total hysterectomy + bilateral adnexectomy+pelvic lymph node dissection	Total hysterectomy + bilateral adnexectomy+pelvic lymph node dissection	Total hysterectomy + bilateral adnexectomy+pelvic lymph node dissection	Total hysterectomy + bilateral adnexectomy+pelvic lymph node dissection	Total hysterectomy + bilateral adnexectomy+pelvic lymph node dissection	Total hysterectomy + bilateral adnexectomy+pelvic lymph node dissection+para-aortic lymph node dissection	Total hysterectomy + bilateral adnexectomy+pelvic lymph node dissection+para-aortic lymph node dissection	No surgery	Total hysterectomy + bilateral adnexectomy+pelvic lymph node dissection+para-aortic lymph node dissection	Total hysterectomy + bilateral adnexectomy+pelvic lymph node dissection+para-aortic lymph node dissection	No surgery	Basically, additional surgery is performed	No					No
Institution 347	20-29	30-39	3-4	1-2	1-2	0	Endometrial cancer surgery is performed only by laparoscopy.	Laparoscopic surgery is more common	Total hysterectomy + bilateral adnexectomy+pelvic lymph node dissection	Total hysterectomy + bilateral adnexectomy	No surgery	Total hysterectomy + bilateral adnexectomy+pelvic lymph node dissection	No surgery	No surgery	Total hysterectomy + bilateral adnexectomy+pelvic lymph node dissection+para-aortic lymph node dissection	No surgery	No surgery	Total hysterectomy + bilateral adnexectomy+pelvic lymph node dissection+para-aortic lymph node dissection	No surgery	No surgery	Basically, additional surgery is performed	Yes	Description in the endometrial cancer treatment guidelines or the gynecological endoscopic surgery guidelines	The indications for lymph node dissection have changed	Clinical stage;Histological type of endometrial cancer;Elderly	Other	Yes	Affecting the scheduling of surgeries;Stricter regulations on surgery completion time	Not currently in use, but planned for the future	No		I don't think I will
Institution 379	20-29	30-39	0	1-2	0	0	No endometrial cancer surgery is performed.																				No
Institution 391	20-29	30-39	1-2	1-2	0	0	Endometrial cancer surgery is performed only by laparotomy.		Total hysterectomy + bilateral adnexectomy	No surgery	No surgery	Total hysterectomy + bilateral adnexectomy+pelvic lymph node dissection	No surgery	No surgery	Total hysterectomy + bilateral adnexectomy+pelvic lymph node dissection+para-aortic lymph node dissection+omentectomy	No surgery	No surgery	Total hysterectomy + bilateral adnexectomy+pelvic lymph node dissection+para-aortic lymph node dissection+omentectomy	No surgery	No surgery	Individual response	No					No
Institution 400	20-29	30-39	1-2	0	0	0	No endometrial cancer surgery is performed.																				Yes	Affecting the scheduling of surgeries	No plans to introduce at this time	No		I don't think I will
Institution 414	20-29	30-39	1-2	3-4	3-4	1-2	Endometrial cancer surgery is performed by both laparoscopy and robotic assistance.	Robotic-assisted surgery is more common	Total hysterectomy + bilateral adnexectomy+pelvic lymph node dissection	Total hysterectomy + bilateral adnexectomy	Total hysterectomy + bilateral adnexectomy	Total hysterectomy + bilateral adnexectomy+pelvic lymph node dissection	Total hysterectomy + bilateral adnexectomy	Total hysterectomy + bilateral adnexectomy	Total hysterectomy + bilateral adnexectomy+pelvic lymph node dissection+para-aortic lymph node dissection	No surgery	No surgery	Total hysterectomy + bilateral adnexectomy+pelvic lymph node dissection+para-aortic lymph node dissection	No surgery	No surgery	Individual response	No					Yes	Changed the number of people participating in surgery;Affecting the scheduling of surgeries;Stricter regulations on surgery completion time	No plans to introduce at this time	No		I don't think I will
Institution 1	30-39	30-39	3-4	1-2	3-4	1-2	Endometrial cancer surgery is performed by both laparoscopy and robotic assistance.	Robotic-assisted surgery is more common	Total hysterectomy + bilateral adnexectomy	Total hysterectomy + bilateral adnexectomy	Total hysterectomy + bilateral adnexectomy	Total hysterectomy + bilateral adnexectomy+pelvic lymph node dissection	Total hysterectomy + bilateral adnexectomy+pelvic lymph node dissection	Total hysterectomy + bilateral adnexectomy+pelvic lymph node dissection	Total hysterectomy + bilateral adnexectomy+pelvic lymph node dissection+para-aortic lymph node dissection+omentectomy	Total hysterectomy + bilateral adnexectomy+pelvic lymph node dissection+para-aortic lymph node dissection+omentectomy	No surgery	Total hysterectomy + bilateral adnexectomy+pelvic lymph node dissection+para-aortic lymph node dissection+omentectomy	Total hysterectomy + bilateral adnexectomy+pelvic lymph node dissection+para-aortic lymph node dissection+omentectomy	No surgery	No surgery is performed; however, chemotherapy is administered	No					No
Institution 2	30-39	30-39	0	1-2	3-4	1-2	Endometrial cancer surgery is performed only by laparoscopy.	Laparoscopic surgery is more common	Total hysterectomy + bilateral adnexectomy	Total hysterectomy + bilateral adnexectomy	No surgery	Total hysterectomy + bilateral adnexectomy	Total hysterectomy + bilateral adnexectomy	No surgery	Total hysterectomy + bilateral adnexectomy+pelvic lymph node dissection	No surgery	No surgery	Total hysterectomy + bilateral adnexectomy+pelvic lymph node dissection+para-aortic lymph node dissection	No surgery	No surgery	No surgery is performed; however, chemotherapy is administered	No					No
Institution 13	30-39	30-39	0	1-2	1-2	1-2	No endometrial cancer surgery is performed.																				Yes	Stricter regulations on surgery completion time;	No plans to introduce at this time	No		I don't think I will
Institution 15	30-39	30-39	1-2	1-2	0	0	Endometrial cancer surgery is performed only by laparotomy.		Total hysterectomy + bilateral adnexectomy+pelvic lymph node dissection+para-aortic lymph node dissection	Total hysterectomy + bilateral adnexectomy	No surgery	Total hysterectomy + bilateral adnexectomy+pelvic lymph node dissection+para-aortic lymph node dissection	No surgery	No surgery	Total hysterectomy + bilateral adnexectomy+pelvic lymph node dissection+para-aortic lymph node dissection+omentectomy	No surgery	No surgery	Total hysterectomy + bilateral adnexectomy+pelvic lymph node dissection+para-aortic lymph node dissection+omentectomy	No surgery	No surgery	Individual response	Yes	Insurance coverage;	The indications for lymph node dissection have changed;	Clinical stage;Histological type of endometrial cancer;	Clinical stage;Histological type of endometrial cancer;	No
Institution 25	30-39	30-39	1-2	1-2	5-6	1-2	Endometrial cancer surgery is performed by both laparoscopy and robotic assistance.	Robotic-assisted surgery is more common	Total hysterectomy + bilateral adnexectomy	Total hysterectomy + bilateral adnexectomy	Total hysterectomy + bilateral adnexectomy	Total hysterectomy + bilateral adnexectomy+pelvic lymph node dissection	Total hysterectomy + bilateral adnexectomy+pelvic lymph node dissection	Total hysterectomy + bilateral adnexectomy+pelvic lymph node dissection	Total hysterectomy + bilateral adnexectomy+pelvic lymph node dissection+para-aortic lymph node dissection+omentectomy	Total hysterectomy + bilateral adnexectomy+pelvic lymph node dissection+para-aortic lymph node dissection+omentectomy	No surgery	Total hysterectomy + bilateral adnexectomy+pelvic lymph node dissection+para-aortic lymph node dissection+omentectomy	Total hysterectomy + bilateral adnexectomy+pelvic lymph node dissection+para-aortic lymph node dissection+omentectomy	No surgery	No surgery is performed; however, chemotherapy is administered	No					Yes	Changed the number of people participating in surgery;Stricter regulations on surgery completion time;	Not currently in use, but planned for the future	No		I can't say either way
Institution 29	30-39	30-39	3-4	1-2	3-4	1-2	Endometrial cancer surgery is performed by both laparoscopy and robotic assistance.	Robotic-assisted surgery is more common	Total hysterectomy + bilateral adnexectomy	Total hysterectomy + bilateral adnexectomy	Total hysterectomy + bilateral adnexectomy	Total hysterectomy + bilateral adnexectomy	Total hysterectomy + bilateral adnexectomy	Total hysterectomy + bilateral adnexectomy	Total hysterectomy + bilateral adnexectomy+pelvic lymph node dissection+para-aortic lymph node dissection+omentectomy	No surgery	No surgery	Total hysterectomy + bilateral adnexectomy+pelvic lymph node dissection+para-aortic lymph node dissection+omentectomy	No surgery	No surgery	No surgery is performed; however, chemotherapy is administered	No					No
Institution 64	30-39	30-39	3-4	3-4	3-4	1-2	Endometrial cancer surgery is performed by both laparoscopy and robotic assistance.	Robotic-assisted surgery is more common	Total hysterectomy + bilateral adnexectomy	Total hysterectomy + bilateral adnexectomy	Total hysterectomy + bilateral adnexectomy	Total hysterectomy + bilateral adnexectomy	Total hysterectomy + bilateral adnexectomy	Total hysterectomy + bilateral adnexectomy	Total hysterectomy + bilateral adnexectomy+pelvic lymph node dissection+para-aortic lymph node dissection	Total hysterectomy + bilateral adnexectomy+pelvic lymph node dissection+para-aortic lymph node dissection	No surgery	Total hysterectomy + bilateral adnexectomy+pelvic lymph node dissection+para-aortic lymph node dissection	Total hysterectomy + bilateral adnexectomy+pelvic lymph node dissection+para-aortic lymph node dissection	No surgery	Individual response	No					No
Institution 90	30-39	30-39	1-2	1-2	0	0	Endometrial cancer surgery is performed only by laparoscopy.	Laparoscopic surgery is more common	Total hysterectomy + bilateral adnexectomy	Total hysterectomy + bilateral adnexectomy	No surgery	Total hysterectomy + bilateral adnexectomy	Total hysterectomy + bilateral adnexectomy	No surgery	Total hysterectomy + bilateral adnexectomy+pelvic lymph node dissection+para-aortic lymph node dissection	No surgery	No surgery	Total hysterectomy + bilateral adnexectomy+pelvic lymph node dissection+para-aortic lymph node dissection	No surgery	No surgery	Individual response	No					Cannot say either way	Stricter regulations on surgery completion time;Affecting the scheduling of surgeries;	No plans to introduce at this time	No		I can't say either way
Institution 96	30-39	30-39	3-4	3-4	1-2	0	Endometrial cancer surgery is performed by both laparoscopy and robotic assistance.	Laparoscopic surgery is more common	Total hysterectomy + bilateral adnexectomy	Total hysterectomy + bilateral adnexectomy	Total hysterectomy + bilateral adnexectomy	Total hysterectomy + bilateral adnexectomy+pelvic lymph node dissection	Total hysterectomy + bilateral adnexectomy	Total hysterectomy + bilateral adnexectomy	Total hysterectomy + bilateral adnexectomy+pelvic lymph node dissection+para-aortic lymph node dissection	No surgery	No surgery	Total hysterectomy + bilateral adnexectomy+pelvic lymph node dissection+para-aortic lymph node dissection	No surgery	No surgery	No surgery is performed; however, chemotherapy is administered	No					No
Institution 133	30-39	30-39	≧7	≧7	≧7	3-4	Endometrial cancer surgery is performed by both laparoscopy and robotic assistance.	Robotic-assisted surgery is more common	Total hysterectomy + bilateral adnexectomy	Total hysterectomy + bilateral adnexectomy	Total hysterectomy + bilateral adnexectomy	Total hysterectomy + bilateral adnexectomy+pelvic lymph node dissection	Total hysterectomy + bilateral adnexectomy+pelvic lymph node dissection	Total hysterectomy + bilateral adnexectomy+pelvic lymph node dissection	Total hysterectomy + bilateral adnexectomy+pelvic lymph node dissection+para-aortic lymph node dissection	No surgery	No surgery	Total hysterectomy + bilateral adnexectomy+pelvic lymph node dissection+para-aortic lymph node dissection	No surgery	No surgery	No surgery is performed; however, chemotherapy is administered	Yes	Description in the endometrial cancer treatment guidelines or the gynecological endoscopic surgery guidelines	The indications for lymph node dissection have changed	Histological type of endometrial cancer;Clinical stage	Histological type of endometrial cancer;Elderly	No
Institution 144	30-39	30-39	0	1-2	0	0	Endometrial cancer surgery is performed only by laparoscopy.	Laparoscopic surgery is more common	Total hysterectomy + bilateral adnexectomy	Total hysterectomy + bilateral adnexectomy	No surgery	Total hysterectomy + bilateral adnexectomy+pelvic lymph node dissection	Total hysterectomy + bilateral adnexectomy+pelvic lymph node dissection	No surgery	Total hysterectomy + bilateral adnexectomy+pelvic lymph node dissection+para-aortic lymph node dissection+omentectomy	No surgery	No surgery	Total hysterectomy + bilateral adnexectomy+pelvic lymph node dissection+para-aortic lymph node dissection+omentectomy	No surgery	No surgery	Individual response	No					Yes	Affecting the scheduling of surgeries;Stricter regulations on surgery completion time;Changed the number of people participating in surgery;手術指導医の負担が倍増した	Partially in use (e.g., p53 immunostaining)	No		I think I will
Institution 148	30-39	30-39	3-4	1-2	3-4	0	Endometrial cancer surgery is performed by both laparoscopy and robotic assistance.	Robotic-assisted surgery is more common	No surgery	Total hysterectomy + bilateral adnexectomy	Total hysterectomy + bilateral adnexectomy	No surgery	Total hysterectomy + bilateral adnexectomy+pelvic lymph node dissection	Total hysterectomy + bilateral adnexectomy+pelvic lymph node dissection	Total hysterectomy + bilateral adnexectomy+pelvic lymph node dissection+para-aortic lymph node dissection+omentectomy	No surgery	No surgery	Total hysterectomy + bilateral adnexectomy+pelvic lymph node dissection+para-aortic lymph node dissection+omentectomy	No surgery	No surgery	Basically, additional surgery is performed	Yes	Description in the endometrial cancer treatment guidelines or the gynecological endoscopic surgery guidelines;Insurance coverage	The technique of lymph node dissection has changed	Clinical stage;Histological type of endometrial cancer	Clinical stage;Histological type of endometrial cancer	Yes	Affecting the scheduling of surgeries;Changed the number of people participating in surgery	No plans to introduce at this time	Yes	No (backup lymph node dissection is performed)
Institution 153	30-39	30-39	≧7	≧7	≧7	1-2	Endometrial cancer surgery is performed by both laparoscopy and robotic assistance.	Laparoscopic surgery is more common	Total hysterectomy + bilateral adnexectomy	Total hysterectomy + bilateral adnexectomy	Total hysterectomy + bilateral adnexectomy	Total hysterectomy + bilateral adnexectomy+pelvic lymph node dissection	Total hysterectomy + bilateral adnexectomy+pelvic lymph node dissection	Total hysterectomy + bilateral adnexectomy+pelvic lymph node dissection	Total hysterectomy + bilateral adnexectomy+pelvic lymph node dissection+para-aortic lymph node dissection+omentectomy	Total hysterectomy + bilateral adnexectomy+pelvic lymph node dissection+para-aortic lymph node dissection+omentectomy	Total hysterectomy + bilateral adnexectomy+pelvic lymph node dissection	Total hysterectomy + bilateral adnexectomy+pelvic lymph node dissection+para-aortic lymph node dissection+omentectomy	Total hysterectomy + bilateral adnexectomy+pelvic lymph node dissection+para-aortic lymph node dissection+omentectomy	Total hysterectomy + bilateral adnexectomy+pelvic lymph node dissection	No surgery is performed; however, chemotherapy is administered	No					No
Institution 156	30-39	30-39	0	1-2	1-2	0	Endometrial cancer surgery is performed only by laparotomy.		Total hysterectomy + bilateral adnexectomy	No surgery	No surgery	Total hysterectomy + bilateral adnexectomy	No surgery	No surgery	Total hysterectomy + bilateral adnexectomy	No surgery	No surgery	Total hysterectomy + bilateral adnexectomy	No surgery	No surgery	Individual response	No					Yes	Affecting the scheduling of surgeries;Changed the number of people participating in surgery	Not currently in use, but planned for the future	No		I don't think I will
Institution 177	30-39	30-39	5-6	1-2	3-4	0	Endometrial cancer surgery is performed by both laparoscopy and robotic assistance.	Robotic-assisted surgery is more common	Total hysterectomy + bilateral adnexectomy	Total hysterectomy + bilateral adnexectomy	Total hysterectomy + bilateral adnexectomy	Total hysterectomy + bilateral adnexectomy+pelvic lymph node dissection	Total hysterectomy + bilateral adnexectomy	Total hysterectomy + bilateral adnexectomy+pelvic lymph node dissection	Total hysterectomy + bilateral adnexectomy+pelvic lymph node dissection+para-aortic lymph node dissection+omentectomy	Total hysterectomy + bilateral adnexectomy	Total hysterectomy + bilateral adnexectomy+pelvic lymph node dissection	Total hysterectomy + bilateral adnexectomy+pelvic lymph node dissection+para-aortic lymph node dissection+omentectomy	Total hysterectomy + bilateral adnexectomy	Total hysterectomy + bilateral adnexectomy+pelvic lymph node dissection	Basically, additional surgery is performed	No					Yes	Affecting the scheduling of surgeries	No plans to introduce at this time	Yes	No (backup lymph node dissection is performed)
Institution 198	30-39	30-39	3-4	1-2	3-4	1-2	Endometrial cancer surgery is performed by both laparoscopy and robotic assistance.	Robotic-assisted surgery is more common	Total hysterectomy + bilateral adnexectomy	Total hysterectomy + bilateral adnexectomy	Total hysterectomy + bilateral adnexectomy	Total hysterectomy + bilateral adnexectomy	Total hysterectomy + bilateral adnexectomy	Total hysterectomy + bilateral adnexectomy	Total hysterectomy + bilateral adnexectomy+pelvic lymph node dissection+para-aortic lymph node dissection+omentectomy	No surgery	No surgery	Total hysterectomy + bilateral adnexectomy+pelvic lymph node dissection+para-aortic lymph node dissection+omentectomy	No surgery	No surgery	Individual response	No					No
Institution 234	30-39	30-39	3-4	3-4	1-2	0	Endometrial cancer surgery is performed only by laparoscopy.	Laparoscopic surgery is more common	Total hysterectomy + bilateral adnexectomy	Total hysterectomy + bilateral adnexectomy	No surgery	Total hysterectomy + bilateral adnexectomy+pelvic lymph node dissection	Total hysterectomy + bilateral adnexectomy+pelvic lymph node dissection	No surgery	Total hysterectomy + bilateral adnexectomy+pelvic lymph node dissection+para-aortic lymph node dissection+omentectomy	Total hysterectomy + bilateral adnexectomy+pelvic lymph node dissection+para-aortic lymph node dissection+omentectomy	No surgery	Total hysterectomy + bilateral adnexectomy+pelvic lymph node dissection+para-aortic lymph node dissection+omentectomy	Total hysterectomy + bilateral adnexectomy+pelvic lymph node dissection+para-aortic lymph node dissection+omentectomy	No surgery	Individual response	Yes	Description in the endometrial cancer treatment guidelines or the gynecological endoscopic surgery guidelines	The indications for lymph node dissection have changed	Clinical stage;Histological type of endometrial cancer;Elderly	Clinical stage;Histological type of endometrial cancer	No	Other
Institution 243	30-39	30-39	≧7	1-2	5-6	1-2	Endometrial cancer surgery is performed by both laparoscopy and robotic assistance.	Laparoscopic surgery is more common	No surgery	Total hysterectomy + bilateral adnexectomy	Total hysterectomy + bilateral adnexectomy	No surgery	Total hysterectomy + bilateral adnexectomy+pelvic lymph node dissection	Total hysterectomy + bilateral adnexectomy+pelvic lymph node dissection	Total hysterectomy + bilateral adnexectomy+pelvic lymph node dissection+para-aortic lymph node dissection	Total hysterectomy + bilateral adnexectomy+pelvic lymph node dissection+para-aortic lymph node dissection	Total hysterectomy + bilateral adnexectomy+pelvic lymph node dissection	Total hysterectomy + bilateral adnexectomy+pelvic lymph node dissection+para-aortic lymph node dissection+omentectomy	Total hysterectomy + bilateral adnexectomy+pelvic lymph node dissection+para-aortic lymph node dissection+omentectomy	No surgery	No surgery is performed; however, chemotherapy is administered	Yes	Insurance coverage;Personnel problems (including changes in the number of working physicians and the introduction of work style reforms for physicians);Description in the endometrial cancer treatment guidelines or the gynecological endoscopic surgery guidelines	The indications for lymph node dissection have changed;The indications for surgery have changed	Clinical stage;Histological type of endometrial cancer;Severe obesity;Complications of other organs;Elderly	Clinical stage;Histological type of endometrial cancer;Severe obesity;Complications of other organs;Elderly	Cannot say either way		Partially in use (e.g., p53 immunostaining)	No		I think I will
Institution 254	30-39	30-39	3-4	3-4	≧7	1-2	Endometrial cancer surgery is performed by both laparoscopy and robotic assistance.	Robotic-assisted surgery is more common	Total hysterectomy + bilateral adnexectomy+pelvic lymph node dissection	Total hysterectomy + bilateral adnexectomy+pelvic lymph node dissection	Total hysterectomy + bilateral adnexectomy+pelvic lymph node dissection	Total hysterectomy + bilateral adnexectomy+pelvic lymph node dissection	Total hysterectomy + bilateral adnexectomy+pelvic lymph node dissection	Total hysterectomy + bilateral adnexectomy+pelvic lymph node dissection	Total hysterectomy + bilateral adnexectomy+pelvic lymph node dissection+para-aortic lymph node dissection+omentectomy	Total hysterectomy + bilateral adnexectomy+pelvic lymph node dissection+para-aortic lymph node dissection+omentectomy	Total hysterectomy + bilateral adnexectomy+pelvic lymph node dissection+para-aortic lymph node dissection+omentectomy	Total hysterectomy + bilateral adnexectomy+pelvic lymph node dissection+para-aortic lymph node dissection+omentectomy	Total hysterectomy + bilateral adnexectomy+pelvic lymph node dissection+para-aortic lymph node dissection+omentectomy	Total hysterectomy + bilateral adnexectomy+pelvic lymph node dissection+para-aortic lymph node dissection+omentectomy	Individual response	No					No
Institution 257	30-39	30-39	0	3-4	3-4	0	Endometrial cancer surgery is performed only by laparoscopy.	Laparoscopic surgery is more common	Total hysterectomy + bilateral adnexectomy	Total hysterectomy + bilateral adnexectomy	No surgery	Total hysterectomy + bilateral adnexectomy	Total hysterectomy + bilateral adnexectomy	No surgery	Total hysterectomy + bilateral adnexectomy+pelvic lymph node dissection+para-aortic lymph node dissection+omentectomy	No surgery	No surgery	Total hysterectomy + bilateral adnexectomy+pelvic lymph node dissection+para-aortic lymph node dissection+omentectomy	No surgery	No surgery	Individual response	No					No
Institution 259	30-39	30-39	3-4	5-6	1-2	0	Endometrial cancer surgery is performed by both laparoscopy and robotic assistance.	Laparoscopic surgery is more common	Total hysterectomy + bilateral adnexectomy	Total hysterectomy + bilateral adnexectomy	Total hysterectomy + bilateral adnexectomy	Total hysterectomy + bilateral adnexectomy+pelvic lymph node dissection	Total hysterectomy + bilateral adnexectomy+pelvic lymph node dissection	Total hysterectomy + bilateral adnexectomy	Total hysterectomy + bilateral adnexectomy+pelvic lymph node dissection+para-aortic lymph node dissection	Total hysterectomy + bilateral adnexectomy+pelvic lymph node dissection	No surgery	Total hysterectomy + bilateral adnexectomy+pelvic lymph node dissection+para-aortic lymph node dissection+omentectomy	Total hysterectomy + bilateral adnexectomy+pelvic lymph node dissection+para-aortic lymph node dissection	No surgery	Individual response	No					No
Institution 267	30-39	30-39	1-2	1-2	0	0	Endometrial cancer surgery is performed only by laparotomy.		Total hysterectomy + bilateral adnexectomy+pelvic lymph node dissection+para-aortic lymph node dissection	Total hysterectomy + bilateral adnexectomy	No surgery	Total hysterectomy + bilateral adnexectomy+pelvic lymph node dissection+para-aortic lymph node dissection	No surgery	No surgery	Total hysterectomy + bilateral adnexectomy+pelvic lymph node dissection+para-aortic lymph node dissection+omentectomy	No surgery	No surgery	Total hysterectomy + bilateral adnexectomy+pelvic lymph node dissection+para-aortic lymph node dissection+omentectomy	No surgery	No surgery	Basically, additional surgery is performed	Yes	Description in the endometrial cancer treatment guidelines or the gynecological endoscopic surgery guidelines;Insurance coverage	The indications for lymph node dissection have changed	Clinical stage	Clinical stage	No
Institution 299	30-39	30-39	3-4	1-2	3-4	0	Endometrial cancer surgery is performed by both laparoscopy and robotic assistance.	Robotic-assisted surgery is more common	Total hysterectomy + bilateral adnexectomy	Total hysterectomy + bilateral adnexectomy	Total hysterectomy + bilateral adnexectomy	Total hysterectomy + bilateral adnexectomy	Total hysterectomy + bilateral adnexectomy	Total hysterectomy + bilateral adnexectomy	Total hysterectomy + bilateral adnexectomy+pelvic lymph node dissection+para-aortic lymph node dissection+omentectomy	No surgery	No surgery	Total hysterectomy + bilateral adnexectomy+pelvic lymph node dissection+para-aortic lymph node dissection+omentectomy	No surgery	No surgery	Basically, additional surgery is performed	Yes	Description in the endometrial cancer treatment guidelines or the gynecological endoscopic surgery guidelines	The indications for lymph node dissection have changed	Histological type of endometrial cancer;Clinical stage;Complications of other organs;Elderly	Clinical stage;Histological type of endometrial cancer;Severe obesity;Complications of other organs;Elderly	Yes	Affecting the scheduling of surgeries	Partially in use (e.g., p53 immunostaining)	Yes	No (backup lymph node dissection is performed)
Institution 305	30-39	30-39	1-2	3-4	3-4	0	Endometrial cancer surgery is performed by both laparoscopy and robotic assistance.	Laparoscopic surgery is more common	Total hysterectomy + bilateral adnexectomy+pelvic lymph node dissection	Total hysterectomy + bilateral adnexectomy+pelvic lymph node dissection	Total hysterectomy + bilateral adnexectomy+pelvic lymph node dissection	Total hysterectomy + bilateral adnexectomy+pelvic lymph node dissection	Total hysterectomy + bilateral adnexectomy+pelvic lymph node dissection	Total hysterectomy + bilateral adnexectomy+pelvic lymph node dissection	Total hysterectomy + bilateral adnexectomy+pelvic lymph node dissection+para-aortic lymph node dissection+omentectomy	Total hysterectomy + bilateral adnexectomy+pelvic lymph node dissection+para-aortic lymph node dissection+omentectomy	Total hysterectomy + bilateral adnexectomy+pelvic lymph node dissection+para-aortic lymph node dissection+omentectomy	Total hysterectomy + bilateral adnexectomy+pelvic lymph node dissection+para-aortic lymph node dissection+omentectomy	Total hysterectomy + bilateral adnexectomy+pelvic lymph node dissection+para-aortic lymph node dissection+omentectomy	Total hysterectomy + bilateral adnexectomy+pelvic lymph node dissection+para-aortic lymph node dissection+omentectomy	Individual response	No					Yes	Affecting the scheduling of surgeries;Changed surgical indications and procedures;Changed the number of people participating in surgery	Partially in use (e.g., p53 immunostaining)	No		I think I will
Institution 333	30-39	30-39	3-4	3-4	≧7	0	Endometrial cancer surgery is performed by both laparoscopy and robotic assistance.	Robotic-assisted surgery is more common	Total hysterectomy + bilateral adnexectomy	Total hysterectomy + bilateral adnexectomy	Total hysterectomy + bilateral adnexectomy	Total hysterectomy + bilateral adnexectomy	Total hysterectomy + bilateral adnexectomy	Total hysterectomy + bilateral adnexectomy	Total hysterectomy + bilateral adnexectomy+pelvic lymph node dissection+para-aortic lymph node dissection+omentectomy	No surgery	No surgery	Total hysterectomy + bilateral adnexectomy+pelvic lymph node dissection+para-aortic lymph node dissection+omentectomy	No surgery	No surgery	Individual response	No					Cannot say either way	Affecting the scheduling of surgeries	Not currently in use, but planned for the future	No		I can't say either way
Institution 387	30-39	30-39	1-2	3-4	1-2	1-2	Endometrial cancer surgery is performed only by laparoscopy.	Laparoscopic surgery is more common	Total hysterectomy + bilateral adnexectomy+pelvic lymph node dissection	Total hysterectomy + bilateral adnexectomy+pelvic lymph node dissection	No surgery	Total hysterectomy + bilateral adnexectomy+pelvic lymph node dissection	Total hysterectomy + bilateral adnexectomy+pelvic lymph node dissection	No surgery	Total hysterectomy + bilateral adnexectomy+pelvic lymph node dissection+para-aortic lymph node dissection+omentectomy	No surgery	No surgery	Total hysterectomy + bilateral adnexectomy+pelvic lymph node dissection+para-aortic lymph node dissection+omentectomy	No surgery	No surgery	No surgery is performed; however, chemotherapy is administered	No					No
Institution 388	30-39	30-39	0	0	0	0	No endometrial cancer surgery is performed.																				No
Institution 62	40-49	30-39	3-4	1-2	3-4	1-2	Endometrial cancer surgery is performed by both laparoscopy and robotic assistance.	Robotic-assisted surgery is more common	Total hysterectomy + bilateral adnexectomy	Total hysterectomy + bilateral adnexectomy	Total hysterectomy + bilateral adnexectomy	Total hysterectomy + bilateral adnexectomy	Total hysterectomy + bilateral adnexectomy	Total hysterectomy + bilateral adnexectomy	Total hysterectomy + bilateral adnexectomy+pelvic lymph node dissection+para-aortic lymph node dissection+omentectomy	No surgery	No surgery	Total hysterectomy + bilateral adnexectomy+pelvic lymph node dissection+para-aortic lymph node dissection+omentectomy	No surgery	No surgery	Basically, additional surgery is performed	No					No
Institution 102	40-49	30-39	1-2	1-2	1-2	1-2	Endometrial cancer surgery is performed by both laparoscopy and robotic assistance.	Robotic-assisted surgery is more common	Total hysterectomy + bilateral adnexectomy+pelvic lymph node dissection	Total hysterectomy + bilateral adnexectomy+pelvic lymph node dissection	Total hysterectomy + bilateral adnexectomy+pelvic lymph node dissection	Total hysterectomy + bilateral adnexectomy+pelvic lymph node dissection	Total hysterectomy + bilateral adnexectomy+pelvic lymph node dissection	Total hysterectomy + bilateral adnexectomy+pelvic lymph node dissection	Total hysterectomy + bilateral adnexectomy+pelvic lymph node dissection+para-aortic lymph node dissection+omentectomy	No surgery	No surgery	Total hysterectomy + bilateral adnexectomy+pelvic lymph node dissection+para-aortic lymph node dissection+omentectomy	No surgery	No surgery	No surgery is performed; however, chemotherapy is administered	No					Cannot say either way	Stricter regulations on surgery completion time	No plans to introduce at this time	No		I think I will
Institution 129	40-49	30-39	1-2	5-6	5-6	0	Endometrial cancer surgery is performed by both laparoscopy and robotic assistance.	Robotic-assisted surgery is more common	No surgery	No surgery	Total hysterectomy + bilateral adnexectomy+pelvic lymph node dissection	No surgery	No surgery	Total hysterectomy + bilateral adnexectomy+pelvic lymph node dissection	Total hysterectomy + bilateral adnexectomy+pelvic lymph node dissection+para-aortic lymph node dissection+omentectomy	No surgery	No surgery	Total hysterectomy + bilateral adnexectomy+pelvic lymph node dissection+para-aortic lymph node dissection+omentectomy	No surgery	No surgery	No surgery is performed; however, chemotherapy is administered	Yes	Description in the endometrial cancer treatment guidelines or the gynecological endoscopic surgery guidelines;Technical problems with laparoscopic or robotic-assisted surgery	The indications for lymph node dissection have changed	Severe obesity;Complications of other organs	Other;Severe obesity	Yes	Affecting the scheduling of surgeries	Partially in use (e.g., p53 immunostaining)	No		I think I will
Institution 145	40-49	30-39	1-2	5-6	≧7	1-2	Endometrial cancer surgery is performed only by robotic assistance.	Robotic-assisted surgery is more common	No surgery	Total hysterectomy + bilateral adnexectomy	Total hysterectomy + bilateral adnexectomy	Total hysterectomy + bilateral adnexectomy+pelvic lymph node dissection+para-aortic lymph node dissection	No surgery	No surgery	Total hysterectomy + bilateral adnexectomy+pelvic lymph node dissection+para-aortic lymph node dissection	No surgery	No surgery	Total hysterectomy + bilateral adnexectomy+pelvic lymph node dissection+para-aortic lymph node dissection	No surgery	No surgery	No surgery is performed; however, chemotherapy is administered	No					No
Institution 199	40-49	30-39	≧7	3-4	≧7	1-2	Endometrial cancer surgery is performed by both laparoscopy and robotic assistance.	Robotic-assisted surgery is more common	Total hysterectomy + bilateral adnexectomy	Total hysterectomy + bilateral adnexectomy	Total hysterectomy + bilateral adnexectomy	Total hysterectomy + bilateral adnexectomy+pelvic lymph node dissection	Total hysterectomy + bilateral adnexectomy+pelvic lymph node dissection	Total hysterectomy + bilateral adnexectomy+pelvic lymph node dissection	No surgery	Total hysterectomy + bilateral adnexectomy+pelvic lymph node dissection+para-aortic lymph node dissection+omentectomy	No surgery	No surgery	Total hysterectomy + bilateral adnexectomy+pelvic lymph node dissection+para-aortic lymph node dissection+omentectomy	No surgery	Individual response	No					No
Institution 215	40-49	30-39	1-2	1-2	1-2	1-2	Endometrial cancer surgery is performed by both laparoscopy and robotic assistance.	Robotic-assisted surgery is more common	Total hysterectomy + bilateral adnexectomy+pelvic lymph node dissection	Total hysterectomy + bilateral adnexectomy+pelvic lymph node dissection	Total hysterectomy + bilateral adnexectomy+pelvic lymph node dissection	Total hysterectomy + bilateral adnexectomy+pelvic lymph node dissection	Total hysterectomy + bilateral adnexectomy+pelvic lymph node dissection	Total hysterectomy + bilateral adnexectomy+pelvic lymph node dissection	Total hysterectomy + bilateral adnexectomy+pelvic lymph node dissection+para-aortic lymph node dissection+omentectomy	No surgery	No surgery	Total hysterectomy + bilateral adnexectomy+pelvic lymph node dissection+para-aortic lymph node dissection+omentectomy	No surgery	No surgery	No surgery is performed; however, chemotherapy is administered	No					Cannot say either way	Affecting the scheduling of surgeries	No plans to introduce at this time	No		I think I will
Institution 360	40-49	30-39	0	0	1-2	0	Endometrial cancer surgery is performed only by laparoscopy.	Laparoscopic surgery is more common	Total hysterectomy + bilateral adnexectomy+pelvic lymph node dissection	Total hysterectomy + bilateral adnexectomy+pelvic lymph node dissection	No surgery	Total hysterectomy + bilateral adnexectomy+pelvic lymph node dissection	Total hysterectomy + bilateral adnexectomy+pelvic lymph node dissection	No surgery	Total hysterectomy + bilateral adnexectomy+pelvic lymph node dissection	Total hysterectomy + bilateral adnexectomy+pelvic lymph node dissection	No surgery	Total hysterectomy + bilateral adnexectomy+pelvic lymph node dissection	Total hysterectomy + bilateral adnexectomy+pelvic lymph node dissection	No surgery	Individual response	Yes	Technical problems with laparoscopic or robotic-assisted surgery	The method of hysterectomy has changed	Severe obesity;Complications of other organs;Elderly	Severe obesity;Complications of other organs;Elderly	No
Institution 369	40-49	30-39	3-4	3-4	3-4	1-2	Endometrial cancer surgery is performed by both laparoscopy and robotic assistance.	Robotic-assisted surgery is more common	Total hysterectomy + bilateral adnexectomy	Total hysterectomy + bilateral adnexectomy	Total hysterectomy + bilateral adnexectomy	Total hysterectomy + bilateral adnexectomy+pelvic lymph node dissection	Total hysterectomy + bilateral adnexectomy+pelvic lymph node dissection	Total hysterectomy + bilateral adnexectomy+pelvic lymph node dissection	Total hysterectomy + bilateral adnexectomy+pelvic lymph node dissection+para-aortic lymph node dissection	Total hysterectomy + bilateral adnexectomy+pelvic lymph node dissection+para-aortic lymph node dissection	No surgery	Total hysterectomy + bilateral adnexectomy+pelvic lymph node dissection+para-aortic lymph node dissection	Total hysterectomy + bilateral adnexectomy+pelvic lymph node dissection+para-aortic lymph node dissection	No surgery	Individual response	No					Cannot say either way	Affecting the scheduling of surgeries	No plans to introduce at this time	No		I think I will
Institution 395	40-49	30-39	5-6	3-4	5-6	0	Endometrial cancer surgery is performed by both laparoscopy and robotic assistance.	They are almost equal	Total hysterectomy + bilateral adnexectomy	Total hysterectomy + bilateral adnexectomy	Total hysterectomy + bilateral adnexectomy	Total hysterectomy + bilateral adnexectomy	Total hysterectomy + bilateral adnexectomy	Total hysterectomy + bilateral adnexectomy+pelvic lymph node dissection	Total hysterectomy + bilateral adnexectomy+pelvic lymph node dissection+para-aortic lymph node dissection+omentectomy	Total hysterectomy + bilateral adnexectomy	Total hysterectomy + bilateral adnexectomy	Total hysterectomy + bilateral adnexectomy+pelvic lymph node dissection+para-aortic lymph node dissection+omentectomy	Total hysterectomy + bilateral adnexectomy	Total hysterectomy + bilateral adnexectomy	No surgery is performed; however, chemotherapy is administered	No					No
Institution 396	40-49	30-39	3-4	3-4	1-2	0	Endometrial cancer surgery is performed by both laparoscopy and robotic assistance.	They are almost equal	Total hysterectomy + bilateral adnexectomy	Total hysterectomy + bilateral adnexectomy	Total hysterectomy + bilateral adnexectomy	Total hysterectomy + bilateral adnexectomy	Total hysterectomy + bilateral adnexectomy	Total hysterectomy + bilateral adnexectomy	Total hysterectomy + bilateral adnexectomy+pelvic lymph node dissection	No surgery	No surgery	Total hysterectomy + bilateral adnexectomy+pelvic lymph node dissection	No surgery	No surgery	Individual response	No					No
Institution 77	≧50	40-49	3-4	1-2	5-6	0	Endometrial cancer surgery is performed by both laparoscopy and robotic assistance.	Laparoscopic surgery is more common	No surgery	Total hysterectomy + bilateral adnexectomy	Total hysterectomy + bilateral adnexectomy	No surgery	Total hysterectomy + bilateral adnexectomy	Total hysterectomy + bilateral adnexectomy	Total hysterectomy + bilateral adnexectomy+pelvic lymph node dissection+para-aortic lymph node dissection+omentectomy	No surgery	No surgery	Total hysterectomy + bilateral adnexectomy+pelvic lymph node dissection+para-aortic lymph node dissection+omentectomy	No surgery	No surgery	Individual response	No					Cannot say either way	Stricter regulations on surgery completion time;	Partially in use (e.g., p53 immunostaining)	No		I think I will
Institution 181	≧50	40-49	0	1-2	0	0	Endometrial cancer surgery is performed only by laparotomy.		Total hysterectomy + bilateral adnexectomy	No surgery	No surgery	Total hysterectomy + bilateral adnexectomy	No surgery	No surgery	Total hysterectomy + bilateral adnexectomy	No surgery	No surgery	Total hysterectomy + bilateral adnexectomy	No surgery	No surgery	No surgery is performed; however, chemotherapy is administered	No					No
Institution 103	10-19	40-49	5-6	3-4	3-4	1-2	Endometrial cancer surgery is performed by both laparoscopy and robotic assistance.	Robotic-assisted surgery is more common	Total hysterectomy + bilateral adnexectomy+pelvic lymph node dissection	Total hysterectomy + bilateral adnexectomy+pelvic lymph node dissection	Total hysterectomy + bilateral adnexectomy+pelvic lymph node dissection	Total hysterectomy + bilateral adnexectomy+pelvic lymph node dissection	Total hysterectomy + bilateral adnexectomy+pelvic lymph node dissection	Total hysterectomy + bilateral adnexectomy+pelvic lymph node dissection	Total hysterectomy + bilateral adnexectomy+pelvic lymph node dissection+para-aortic lymph node dissection+omentectomy	Total hysterectomy + bilateral adnexectomy+pelvic lymph node dissection+para-aortic lymph node dissection+omentectomy	No surgery	Total hysterectomy + bilateral adnexectomy+pelvic lymph node dissection+para-aortic lymph node dissection+omentectomy	Total hysterectomy + bilateral adnexectomy+pelvic lymph node dissection+para-aortic lymph node dissection+omentectomy	No surgery	Individual response	No					Yes	Affecting the scheduling of surgeries	No plans to introduce at this time	No		I think I will
Institution 204	10-19	40-49	3-4	1-2	≧7	1-2	Endometrial cancer surgery is performed by both laparoscopy and robotic assistance.	Robotic-assisted surgery is more common	No surgery	No surgery	Total hysterectomy + bilateral adnexectomy	No surgery	No surgery	Total hysterectomy + bilateral adnexectomy+pelvic lymph node dissection	No surgery	Total hysterectomy + bilateral adnexectomy+pelvic lymph node dissection+para-aortic lymph node dissection	Total hysterectomy + bilateral adnexectomy+pelvic lymph node dissection+para-aortic lymph node dissection	No surgery	Total hysterectomy + bilateral adnexectomy+pelvic lymph node dissection+para-aortic lymph node dissection	Total hysterectomy + bilateral adnexectomy+pelvic lymph node dissection+para-aortic lymph node dissection	Individual response	No					No
Institution 276	10-19	40-49	1-2	3-4	3-4	0	Endometrial cancer surgery is performed by both laparoscopy and robotic assistance.	Robotic-assisted surgery is more common	No surgery	Total hysterectomy + bilateral adnexectomy	Total hysterectomy + bilateral adnexectomy	No surgery	Total hysterectomy + bilateral adnexectomy	Total hysterectomy + bilateral adnexectomy	Total hysterectomy + bilateral adnexectomy+pelvic lymph node dissection+para-aortic lymph node dissection	No surgery	No surgery	Total hysterectomy + bilateral adnexectomy+pelvic lymph node dissection+para-aortic lymph node dissection	No surgery	No surgery	Basically, additional surgery is performed	No					No
Institution 399	10-19	40-49	1-2	3-4	1-2	0	Endometrial cancer surgery is performed by both laparoscopy and robotic assistance.	Laparoscopic surgery is more common	No surgery	Total hysterectomy + bilateral adnexectomy	Total hysterectomy + bilateral adnexectomy	No surgery	Total hysterectomy + bilateral adnexectomy	Total hysterectomy + bilateral adnexectomy	Total hysterectomy + bilateral adnexectomy	No surgery	No surgery	Total hysterectomy + bilateral adnexectomy+pelvic lymph node dissection	No surgery	No surgery	Individual response	No					No
Institution 14	1-9	40-49	1-2	3-4	3-4	0	Endometrial cancer surgery is performed only by laparoscopy.	Laparoscopic surgery is more common	Total hysterectomy + bilateral adnexectomy	Total hysterectomy + bilateral adnexectomy	Total hysterectomy + bilateral adnexectomy	Total hysterectomy + bilateral adnexectomy+pelvic lymph node dissection	Total hysterectomy + bilateral adnexectomy+pelvic lymph node dissection	Total hysterectomy + bilateral adnexectomy+pelvic lymph node dissection	Total hysterectomy + bilateral adnexectomy+pelvic lymph node dissection+para-aortic lymph node dissection+omentectomy	No surgery	No surgery	Total hysterectomy + bilateral adnexectomy+pelvic lymph node dissection+para-aortic lymph node dissection+omentectomy	No surgery	No surgery	Basically, additional surgery is performed	No					No
Institution 99	1-9	40-49	1-2	0	0	0	No endometrial cancer surgery is performed.																				No
Institution 130	1-9	40-49	0	3-4	1-2	0	No endometrial cancer surgery is performed.																				No
Institution 17	20-29	40-49	5-6	1-2	5-6	0	Endometrial cancer surgery is performed by both laparoscopy and robotic assistance.	Robotic-assisted surgery is more common	Total hysterectomy + bilateral adnexectomy	Total hysterectomy + bilateral adnexectomy	Total hysterectomy + bilateral adnexectomy	Total hysterectomy + bilateral adnexectomy+pelvic lymph node dissection	Total hysterectomy + bilateral adnexectomy+pelvic lymph node dissection	Total hysterectomy + bilateral adnexectomy+pelvic lymph node dissection	Total hysterectomy + bilateral adnexectomy+pelvic lymph node dissection	No surgery	No surgery	Total hysterectomy + bilateral adnexectomy+pelvic lymph node dissection+para-aortic lymph node dissection+omentectomy	No surgery	No surgery	Individual response	No					Yes	Stricter regulations on surgery completion time;Affecting the scheduling of surgeries;	No plans to introduce at this time	No		I can't say either way
Institution 19	20-29	40-49	1-2	1-2	1-2	0	Endometrial cancer surgery is performed by both laparoscopy and robotic assistance.	Laparoscopic surgery is more common	Total hysterectomy + bilateral adnexectomy	Total hysterectomy + bilateral adnexectomy	Total hysterectomy + bilateral adnexectomy	Total hysterectomy + bilateral adnexectomy	Total hysterectomy + bilateral adnexectomy	Total hysterectomy + bilateral adnexectomy	Total hysterectomy + bilateral adnexectomy+pelvic lymph node dissection+para-aortic lymph node dissection+omentectomy	Total hysterectomy + bilateral adnexectomy+pelvic lymph node dissection+para-aortic lymph node dissection+omentectomy	No surgery	Total hysterectomy + bilateral adnexectomy+pelvic lymph node dissection+para-aortic lymph node dissection+omentectomy	Total hysterectomy + bilateral adnexectomy+pelvic lymph node dissection+para-aortic lymph node dissection+omentectomy	No surgery	Basically, additional surgery is performed	Cannot say either way	Description in the endometrial cancer treatment guidelines or the gynecological endoscopic surgery guidelines;	The indications for lymph node dissection have changed;	Clinical stage;Histological type of endometrial cancer;Severe obesity;Complications of other organs;Elderly;	Clinical stage;Histological type of endometrial cancer;Severe obesity;Complications of other organs;Elderly;	No
Institution 57	20-29	40-49	1-2	1-2	1-2	0	Endometrial cancer surgery is performed only by laparoscopy.	Laparoscopic surgery is more common	Total hysterectomy + bilateral adnexectomy	Total hysterectomy + bilateral adnexectomy	No surgery	Total hysterectomy + bilateral adnexectomy+pelvic lymph node dissection	Total hysterectomy + bilateral adnexectomy+pelvic lymph node dissection	No surgery	Total hysterectomy + bilateral adnexectomy+pelvic lymph node dissection+para-aortic lymph node dissection+omentectomy	No surgery	No surgery	Total hysterectomy + bilateral adnexectomy+pelvic lymph node dissection+para-aortic lymph node dissection+omentectomy	No surgery	No surgery	Individual response	No					No
Institution 79	20-29	40-49	1-2	3-4	5-6	1-2	Endometrial cancer surgery is performed by both laparoscopy and robotic assistance.	Robotic-assisted surgery is more common	Total hysterectomy + bilateral adnexectomy	Total hysterectomy + bilateral adnexectomy	Total hysterectomy + bilateral adnexectomy	Total hysterectomy + bilateral adnexectomy	Total hysterectomy + bilateral adnexectomy	Total hysterectomy + bilateral adnexectomy	Total hysterectomy + bilateral adnexectomy+pelvic lymph node dissection+para-aortic lymph node dissection+omentectomy	Total hysterectomy + bilateral adnexectomy+pelvic lymph node dissection+para-aortic lymph node dissection+omentectomy	Total hysterectomy + bilateral adnexectomy+pelvic lymph node dissection+para-aortic lymph node dissection+omentectomy	Total hysterectomy + bilateral adnexectomy+pelvic lymph node dissection+para-aortic lymph node dissection+omentectomy	Total hysterectomy + bilateral adnexectomy+pelvic lymph node dissection+para-aortic lymph node dissection+omentectomy	Total hysterectomy + bilateral adnexectomy+pelvic lymph node dissection+para-aortic lymph node dissection+omentectomy	Basically, additional surgery is performed	No					Yes	Affecting the scheduling of surgeries;	Partially in use (e.g., p53 immunostaining)	No		I don't think I will
Institution 95	20-29	40-49	1-2	1-2	1-2	0	Endometrial cancer surgery is performed only by laparoscopy.	Laparoscopic surgery is more common	Total hysterectomy + bilateral adnexectomy+pelvic lymph node dissection	Total hysterectomy + bilateral adnexectomy+pelvic lymph node dissection	No surgery	Total hysterectomy + bilateral adnexectomy+pelvic lymph node dissection	No surgery	No surgery	Total hysterectomy + bilateral adnexectomy+pelvic lymph node dissection+para-aortic lymph node dissection+omentectomy	No surgery	No surgery	Total hysterectomy + bilateral adnexectomy+pelvic lymph node dissection+para-aortic lymph node dissection+omentectomy	No surgery	No surgery	Individual response	No					No
Institution 107	20-29	40-49	0	1-2	3-4	1-2	Endometrial cancer surgery is performed only by laparoscopy.	Laparoscopic surgery is more common	No surgery	Total hysterectomy + bilateral adnexectomy	No surgery	Total hysterectomy + bilateral adnexectomy+pelvic lymph node dissection	Total hysterectomy + bilateral adnexectomy	No surgery	Total hysterectomy + bilateral adnexectomy+pelvic lymph node dissection	Total hysterectomy + bilateral adnexectomy	No surgery	Total hysterectomy + bilateral adnexectomy+pelvic lymph node dissection	No surgery	No surgery	Individual response	Yes	Description in the endometrial cancer treatment guidelines or the gynecological endoscopic surgery guidelines	The indications for lymph node dissection have changed;The method of hysterectomy has changed	Clinical stage;Histological type of endometrial cancer;Severe obesity;Elderly;Complications of other organs	Elderly;Clinical stage;Histological type of endometrial cancer;Severe obesity;Complications of other organs	Cannot say either way	Affecting the scheduling of surgeries;Stricter regulations on surgery completion time	Not currently in use, but planned for the future	No		I think I will
Institution 126	20-29	40-49	0	1-2	1-2	0	Endometrial cancer surgery is performed only by laparotomy.		Total hysterectomy + bilateral adnexectomy	No surgery	No surgery	Total hysterectomy + bilateral adnexectomy+pelvic lymph node dissection	No surgery	No surgery	Total hysterectomy + bilateral adnexectomy+pelvic lymph node dissection+para-aortic lymph node dissection+omentectomy	No surgery	No surgery	Total hysterectomy + bilateral adnexectomy+pelvic lymph node dissection+para-aortic lymph node dissection+omentectomy	No surgery	No surgery	Basically, additional surgery is performed	Cannot say either way	Other	Other	Other	Other	Yes	Affecting the scheduling of surgeries	No plans to introduce at this time	No		I can't say either way
Institution 180	20-29	40-49	3-4	3-4	5-6	0	Endometrial cancer surgery is performed by both laparoscopy and robotic assistance.	Robotic-assisted surgery is more common	Total hysterectomy + bilateral adnexectomy	Total hysterectomy + bilateral adnexectomy	Total hysterectomy + bilateral adnexectomy	Total hysterectomy + bilateral adnexectomy	Total hysterectomy + bilateral adnexectomy	Total hysterectomy + bilateral adnexectomy	Total hysterectomy + bilateral adnexectomy+pelvic lymph node dissection+para-aortic lymph node dissection+omentectomy	No surgery	No surgery	Total hysterectomy + bilateral adnexectomy+pelvic lymph node dissection+para-aortic lymph node dissection+omentectomy	No surgery	No surgery	Individual response	No					Cannot say either way	Changed the number of people participating in surgery	Not currently in use, but planned for the future	No		I can't say either way
Institution 186	20-29	40-49	3-4	1-2	3-4	0	Endometrial cancer surgery is performed by both laparoscopy and robotic assistance.	Robotic-assisted surgery is more common	Total hysterectomy + bilateral adnexectomy	Total hysterectomy + bilateral adnexectomy	Total hysterectomy + bilateral adnexectomy	Total hysterectomy + bilateral adnexectomy	Total hysterectomy + bilateral adnexectomy	Total hysterectomy + bilateral adnexectomy	Total hysterectomy + bilateral adnexectomy+pelvic lymph node dissection+para-aortic lymph node dissection+omentectomy	No surgery	No surgery	Total hysterectomy + bilateral adnexectomy+pelvic lymph node dissection+para-aortic lymph node dissection+omentectomy	No surgery	No surgery	Basically, additional surgery is performed	No					Cannot say either way	Stricter regulations on surgery completion time;Affecting the scheduling of surgeries	Not currently in use, but planned for the future	No		I think I will
Institution 230	20-29	40-49	1-2	1-2	3-4	1-2	Endometrial cancer surgery is performed by both laparoscopy and robotic assistance.	Laparoscopic surgery is more common	No surgery	Total hysterectomy + bilateral adnexectomy	Total hysterectomy + bilateral adnexectomy	No surgery	Total hysterectomy + bilateral adnexectomy+pelvic lymph node dissection	Total hysterectomy + bilateral adnexectomy	No surgery	Total hysterectomy + bilateral adnexectomy+pelvic lymph node dissection	No surgery	Total hysterectomy + bilateral adnexectomy+pelvic lymph node dissection+para-aortic lymph node dissection+omentectomy	Total hysterectomy + bilateral adnexectomy+pelvic lymph node dissection	No surgery	No surgery is performed; however, chemotherapy is administered	No					No
Institution 242	20-29	40-49	1-2	0	0	0	Endometrial cancer surgery is performed only by laparoscopy.	Laparoscopic surgery is more common	Total hysterectomy + bilateral adnexectomy	Total hysterectomy + bilateral adnexectomy	No surgery	Total hysterectomy + bilateral adnexectomy	Total hysterectomy + bilateral adnexectomy	No surgery	Total hysterectomy + bilateral adnexectomy+pelvic lymph node dissection+para-aortic lymph node dissection+omentectomy	No surgery	No surgery	Total hysterectomy + bilateral adnexectomy+pelvic lymph node dissection+para-aortic lymph node dissection+omentectomy	No surgery	No surgery	Individual response	Yes	Description in the endometrial cancer treatment guidelines or the gynecological endoscopic surgery guidelines;Insurance coverage	The indications for lymph node dissection have changed;The indications for surgery have changed	Clinical stage;Histological type of endometrial cancer	Clinical stage;Histological type of endometrial cancer;Complications of other organs;Elderly	Yes	Affecting the scheduling of surgeries;Stricter regulations on surgery completion time;Changed the number of people participating in surgery	Partially in use (e.g., p53 immunostaining)	No		I think I will
Institution 258	20-29	40-49	1-2	1-2	3-4	1-2	Endometrial cancer surgery is performed by both laparoscopy and robotic assistance.	Robotic-assisted surgery is more common	Total hysterectomy + bilateral adnexectomy	Total hysterectomy + bilateral adnexectomy	Total hysterectomy + bilateral adnexectomy	Total hysterectomy + bilateral adnexectomy+pelvic lymph node dissection	Total hysterectomy + bilateral adnexectomy+pelvic lymph node dissection	Total hysterectomy + bilateral adnexectomy+pelvic lymph node dissection	Total hysterectomy + bilateral adnexectomy+pelvic lymph node dissection+para-aortic lymph node dissection+omentectomy	Total hysterectomy + bilateral adnexectomy+pelvic lymph node dissection+para-aortic lymph node dissection+omentectomy	No surgery	Total hysterectomy + bilateral adnexectomy+pelvic lymph node dissection+para-aortic lymph node dissection+omentectomy	Total hysterectomy + bilateral adnexectomy+pelvic lymph node dissection+para-aortic lymph node dissection+omentectomy	No surgery	Individual response	No					Yes	Stricter regulations on surgery completion time;Changed the number of people participating in surgery	Not currently in use, but planned for the future	No		I can't say either way
Institution 261	20-29	40-49	5-6	5-6	5-6	3-4	Endometrial cancer surgery is performed by both laparoscopy and robotic assistance.	They are almost equal	Total hysterectomy + bilateral adnexectomy	Total hysterectomy + bilateral adnexectomy	Total hysterectomy + bilateral adnexectomy	Total hysterectomy + bilateral adnexectomy+pelvic lymph node dissection	Total hysterectomy + bilateral adnexectomy+pelvic lymph node dissection	Total hysterectomy + bilateral adnexectomy+pelvic lymph node dissection	Total hysterectomy + bilateral adnexectomy+pelvic lymph node dissection	Total hysterectomy + bilateral adnexectomy+pelvic lymph node dissection	No surgery	Total hysterectomy + bilateral adnexectomy+pelvic lymph node dissection+para-aortic lymph node dissection	Total hysterectomy + bilateral adnexectomy+pelvic lymph node dissection+para-aortic lymph node dissection	No surgery	Individual response	Cannot say either way	Description in the endometrial cancer treatment guidelines or the gynecological endoscopic surgery guidelines;Insurance coverage	The indications for lymph node dissection have changed	Clinical stage;Histological type of endometrial cancer;Severe obesity;Complications of other organs;Elderly	Clinical stage;Histological type of endometrial cancer;Severe obesity;Complications of other organs;Elderly	Cannot say either way	Changed the number of people participating in surgery	Not currently in use, but planned for the future	No		I think I will
Institution 290	20-29	40-49	1-2	3-4	0	0	Endometrial cancer surgery is performed only by laparoscopy.	Laparoscopic surgery is more common	Total hysterectomy + bilateral adnexectomy	Total hysterectomy + bilateral adnexectomy	No surgery	Total hysterectomy + bilateral adnexectomy+pelvic lymph node dissection	Total hysterectomy + bilateral adnexectomy+pelvic lymph node dissection	No surgery	Total hysterectomy + bilateral adnexectomy+pelvic lymph node dissection	Total hysterectomy + bilateral adnexectomy+pelvic lymph node dissection	No surgery	Total hysterectomy + bilateral adnexectomy+pelvic lymph node dissection	Total hysterectomy + bilateral adnexectomy+pelvic lymph node dissection	No surgery	No surgery is performed; however, chemotherapy is administered	Yes	Insurance coverage;Description in the endometrial cancer treatment guidelines or the gynecological endoscopic surgery guidelines	The indications for lymph node dissection have changed;The indications for surgery have changed	Clinical stage;Histological type of endometrial cancer;Severe obesity;Complications of other organs;Elderly	Clinical stage;Histological type of endometrial cancer;Severe obesity;Complications of other organs;Elderly	No
Institution 307	20-29	40-49	1-2	1-2	5-6	1-2	Endometrial cancer surgery is performed only by laparoscopy.	Laparoscopic surgery is more common	Total hysterectomy + bilateral adnexectomy+pelvic lymph node dissection	Total hysterectomy + bilateral adnexectomy+pelvic lymph node dissection	No surgery	Total hysterectomy + bilateral adnexectomy+pelvic lymph node dissection	Total hysterectomy + bilateral adnexectomy+pelvic lymph node dissection	No surgery	Total hysterectomy + bilateral adnexectomy+pelvic lymph node dissection+para-aortic lymph node dissection+omentectomy	No surgery	No surgery	Total hysterectomy + bilateral adnexectomy+pelvic lymph node dissection+para-aortic lymph node dissection+omentectomy	No surgery	No surgery	Individual response	No					No
Institution 308	20-29	40-49	1-2	1-2	5-6	1-2	Endometrial cancer surgery is performed only by laparoscopy.	Laparoscopic surgery is more common	Total hysterectomy + bilateral adnexectomy+pelvic lymph node dissection	Total hysterectomy + bilateral adnexectomy+pelvic lymph node dissection	No surgery	Total hysterectomy + bilateral adnexectomy+pelvic lymph node dissection	Total hysterectomy + bilateral adnexectomy+pelvic lymph node dissection	No surgery	Total hysterectomy + bilateral adnexectomy+pelvic lymph node dissection+para-aortic lymph node dissection+omentectomy	No surgery	No surgery	Total hysterectomy + bilateral adnexectomy+pelvic lymph node dissection+para-aortic lymph node dissection+omentectomy	No surgery	No surgery	Individual response	No					No
Institution 315	20-29	40-49	1-2	1-2	1-2	0	Endometrial cancer surgery is performed by both laparoscopy and robotic assistance.	Robotic-assisted surgery is more common	Total hysterectomy + bilateral adnexectomy+pelvic lymph node dissection	Total hysterectomy + bilateral adnexectomy+pelvic lymph node dissection	Total hysterectomy + bilateral adnexectomy+pelvic lymph node dissection	Total hysterectomy + bilateral adnexectomy+pelvic lymph node dissection	Total hysterectomy + bilateral adnexectomy+pelvic lymph node dissection	Total hysterectomy + bilateral adnexectomy+pelvic lymph node dissection	Total hysterectomy + bilateral adnexectomy+pelvic lymph node dissection+para-aortic lymph node dissection+omentectomy	No surgery	No surgery	Total hysterectomy + bilateral adnexectomy+pelvic lymph node dissection+para-aortic lymph node dissection+omentectomy	No surgery	No surgery	Individual response	Yes	Insurance coverage;Description in the endometrial cancer treatment guidelines or the gynecological endoscopic surgery guidelines	The indications for surgery have changed	Clinical stage;Severe obesity;Elderly;Complications of other organs	Clinical stage;Severe obesity;Complications of other organs;Elderly;Histological type of endometrial cancer	Yes	Stricter regulations on surgery completion time	No plans to introduce at this time	No		I think I will
Institution 342	20-29	40-49	0	1-2	1-2	0	No endometrial cancer surgery is performed.																				No
Institution 362	20-29	40-49	5-6	1-2	5-6	1-2	Endometrial cancer surgery is performed by both laparoscopy and robotic assistance.	Robotic-assisted surgery is more common	Total hysterectomy + bilateral adnexectomy	Total hysterectomy + bilateral adnexectomy	Total hysterectomy + bilateral adnexectomy	Total hysterectomy + bilateral adnexectomy+pelvic lymph node dissection	Total hysterectomy + bilateral adnexectomy	Total hysterectomy + bilateral adnexectomy	Total hysterectomy + bilateral adnexectomy+pelvic lymph node dissection+para-aortic lymph node dissection+omentectomy	No surgery	No surgery	Total hysterectomy + bilateral adnexectomy+pelvic lymph node dissection+para-aortic lymph node dissection+omentectomy	No surgery	No surgery	No surgery is performed; however, chemotherapy is administered	No					Yes	Affecting the scheduling of surgeries;Stricter regulations on surgery completion time	Partially in use (e.g., p53 immunostaining)	No		I think I will
Institution 365	20-29	40-49	1-2	3-4	5-6	1-2	Endometrial cancer surgery is performed only by laparoscopy.	Laparoscopic surgery is more common	No surgery	Total hysterectomy + bilateral adnexectomy	No surgery	No surgery	Total hysterectomy + bilateral adnexectomy+pelvic lymph node dissection	No surgery	Total hysterectomy + bilateral adnexectomy+pelvic lymph node dissection+para-aortic lymph node dissection+omentectomy	No surgery	No surgery	Total hysterectomy + bilateral adnexectomy+pelvic lymph node dissection+para-aortic lymph node dissection+omentectomy	No surgery	No surgery	No surgery is performed; however, chemotherapy is administered	No					Cannot say either way	Stricter regulations on surgery completion time	No plans to introduce at this time	No		I can't say either way
Institution 405	20-29	40-49	3-4	3-4	3-4	1-2	Endometrial cancer surgery is performed by both laparoscopy and robotic assistance.	Robotic-assisted surgery is more common	Total hysterectomy + bilateral adnexectomy+pelvic lymph node dissection	Total hysterectomy + bilateral adnexectomy+pelvic lymph node dissection	Total hysterectomy + bilateral adnexectomy+pelvic lymph node dissection	Total hysterectomy + bilateral adnexectomy+pelvic lymph node dissection	Total hysterectomy + bilateral adnexectomy+pelvic lymph node dissection	Total hysterectomy + bilateral adnexectomy+pelvic lymph node dissection	Total hysterectomy + bilateral adnexectomy+pelvic lymph node dissection+para-aortic lymph node dissection+omentectomy	No surgery	No surgery	Total hysterectomy + bilateral adnexectomy+pelvic lymph node dissection+para-aortic lymph node dissection+omentectomy	No surgery	No surgery	No surgery is performed; however, chemotherapy is administered	No					Yes	Changed the number of people participating in surgery	Not currently in use, but planned for the future	No		I can't say either way
Institution 20	30-39	40-49	≧7	5-6	≧7	5-6	Endometrial cancer surgery is performed by both laparoscopy and robotic assistance.	Robotic-assisted surgery is more common	No surgery	Total hysterectomy + bilateral adnexectomy	Total hysterectomy + bilateral adnexectomy	No surgery	Total hysterectomy + bilateral adnexectomy	Total hysterectomy + bilateral adnexectomy	No surgery	Total hysterectomy + bilateral adnexectomy+pelvic lymph node dissection+para-aortic lymph node dissection+omentectomy	Total hysterectomy + bilateral adnexectomy+pelvic lymph node dissection+para-aortic lymph node dissection+omentectomy	No surgery	Total hysterectomy + bilateral adnexectomy+pelvic lymph node dissection+para-aortic lymph node dissection+omentectomy	Total hysterectomy + bilateral adnexectomy+pelvic lymph node dissection+para-aortic lymph node dissection+omentectomy	Basically, additional surgery is performed	Cannot say either way	Description in the endometrial cancer treatment guidelines or the gynecological endoscopic surgery guidelines;	The indications for lymph node dissection have changed;	Clinical stage;Histological type of endometrial cancer;Other;	Clinical stage;Histological type of endometrial cancer;Other;	Cannot say either way	Stricter regulations on surgery completion time;Changed the number of people participating in surgery;	In use	No		I think I will
Institution 21	30-39	40-49	3-4	1-2	1-2	0	Endometrial cancer surgery is performed only by laparoscopy.	Laparoscopic surgery is more common	Total hysterectomy + bilateral adnexectomy+pelvic lymph node dissection	Total hysterectomy + bilateral adnexectomy+pelvic lymph node dissection	No surgery	Total hysterectomy + bilateral adnexectomy+pelvic lymph node dissection	Total hysterectomy + bilateral adnexectomy+pelvic lymph node dissection	No surgery	Total hysterectomy + bilateral adnexectomy+pelvic lymph node dissection	No surgery	No surgery	Total hysterectomy + bilateral adnexectomy+pelvic lymph node dissection	No surgery	No surgery	No surgery is performed; however, chemotherapy is administered	Cannot say either way	Technical problems with laparoscopic or robotic-assisted surgery;Insurance coverage;	The indications for lymph node dissection have changed;	Elderly;Histological type of endometrial cancer;	Elderly;Clinical stage;Histological type of endometrial cancer;Complications of other organs;	Cannot say either way	Affecting the scheduling of surgeries;Stricter regulations on surgery completion time;Changed the number of people participating in surgery;	Partially in use (e.g., p53 immunostaining)	No		I can't say either way
Institution 104	30-39	40-49	3-4	3-4	3-4	0	Endometrial cancer surgery is performed by both laparoscopy and robotic assistance.	Robotic-assisted surgery is more common	Total hysterectomy + bilateral adnexectomy+pelvic lymph node dissection+para-aortic lymph node dissection	Total hysterectomy + bilateral adnexectomy	Total hysterectomy + bilateral adnexectomy+pelvic lymph node dissection	Total hysterectomy + bilateral adnexectomy+pelvic lymph node dissection+para-aortic lymph node dissection	Total hysterectomy + bilateral adnexectomy	Total hysterectomy + bilateral adnexectomy+pelvic lymph node dissection	Total hysterectomy + bilateral adnexectomy+pelvic lymph node dissection+para-aortic lymph node dissection	Total hysterectomy + bilateral adnexectomy	Total hysterectomy + bilateral adnexectomy+pelvic lymph node dissection	Total hysterectomy + bilateral adnexectomy+pelvic lymph node dissection+para-aortic lymph node dissection	Total hysterectomy + bilateral adnexectomy	Total hysterectomy + bilateral adnexectomy+pelvic lymph node dissection	Individual response	Cannot say either way	Insurance coverage;Technical problems with laparoscopic or robotic-assisted surgery;Description in the endometrial cancer treatment guidelines or the gynecological endoscopic surgery guidelines;Other	The indications for surgery have changed	Complications of other organs;Elderly;Clinical stage;Severe obesity	Clinical stage;Severe obesity;Complications of other organs;Elderly	No
Institution 123	30-39	40-49	3-4	3-4	5-6	1-2	Endometrial cancer surgery is performed by both laparoscopy and robotic assistance.	Robotic-assisted surgery is more common	No surgery	Total hysterectomy + bilateral adnexectomy+pelvic lymph node dissection	Total hysterectomy + bilateral adnexectomy+pelvic lymph node dissection	No surgery	Total hysterectomy + bilateral adnexectomy+pelvic lymph node dissection	Total hysterectomy + bilateral adnexectomy+pelvic lymph node dissection	Total hysterectomy + bilateral adnexectomy+pelvic lymph node dissection+para-aortic lymph node dissection	No surgery	No surgery	Total hysterectomy + bilateral adnexectomy+pelvic lymph node dissection+para-aortic lymph node dissection	No surgery	No surgery	Individual response	No					Yes	Changed the number of people participating in surgery	No plans to introduce at this time	No		I can't say either way
Institution 190	30-39	40-49	≧7	1-2	1-2	1-2	Endometrial cancer surgery is performed by both laparoscopy and robotic assistance.	Robotic-assisted surgery is more common	Total hysterectomy + bilateral adnexectomy	Total hysterectomy + bilateral adnexectomy	Total hysterectomy + bilateral adnexectomy	Total hysterectomy + bilateral adnexectomy+pelvic lymph node dissection	Total hysterectomy + bilateral adnexectomy+pelvic lymph node dissection	Total hysterectomy + bilateral adnexectomy+pelvic lymph node dissection	Total hysterectomy + bilateral adnexectomy+pelvic lymph node dissection+para-aortic lymph node dissection+omentectomy	No surgery	No surgery	Total hysterectomy + bilateral adnexectomy+pelvic lymph node dissection+para-aortic lymph node dissection+omentectomy	No surgery	No surgery	Basically, additional surgery is performed	No					Cannot say either way	Affecting the scheduling of surgeries	Not currently in use, but planned for the future	No		I think I will
Institution 205	30-39	40-49	≧7	≧7	≧7	5-6	Endometrial cancer surgery is performed by both laparoscopy and robotic assistance.	Robotic-assisted surgery is more common	No surgery	Total hysterectomy + bilateral adnexectomy	Total hysterectomy + bilateral adnexectomy	No surgery	Total hysterectomy + bilateral adnexectomy	Total hysterectomy + bilateral adnexectomy	No surgery	Total hysterectomy + bilateral adnexectomy+pelvic lymph node dissection+para-aortic lymph node dissection+omentectomy	Total hysterectomy + bilateral adnexectomy+pelvic lymph node dissection+para-aortic lymph node dissection	No surgery	Total hysterectomy + bilateral adnexectomy+pelvic lymph node dissection+para-aortic lymph node dissection+omentectomy	Total hysterectomy + bilateral adnexectomy+pelvic lymph node dissection+para-aortic lymph node dissection+omentectomy	Individual response	No					Cannot say either way	Stricter regulations on surgery completion time;Changed the number of people participating in surgery	In use	No		I think I will
Institution 207	30-39	40-49	0	1-2	1-2	1-2	No endometrial cancer surgery is performed.																				Yes	Stricter regulations on surgery completion time	No plans to introduce at this time	No		I don't think I will
Institution 245	30-39	40-49	1-2	3-4	5-6	1-2	Endometrial cancer surgery is performed by both laparoscopy and robotic assistance.	Robotic-assisted surgery is more common	Total hysterectomy + bilateral adnexectomy	Total hysterectomy + bilateral adnexectomy	Total hysterectomy + bilateral adnexectomy	Total hysterectomy + bilateral adnexectomy	Total hysterectomy + bilateral adnexectomy	Total hysterectomy + bilateral adnexectomy	Total hysterectomy + bilateral adnexectomy+pelvic lymph node dissection+para-aortic lymph node dissection+omentectomy	Total hysterectomy + bilateral adnexectomy+pelvic lymph node dissection+para-aortic lymph node dissection+omentectomy	Total hysterectomy + bilateral adnexectomy+pelvic lymph node dissection+para-aortic lymph node dissection+omentectomy	Total hysterectomy + bilateral adnexectomy+pelvic lymph node dissection+para-aortic lymph node dissection+omentectomy	Total hysterectomy + bilateral adnexectomy+pelvic lymph node dissection+para-aortic lymph node dissection+omentectomy	Total hysterectomy + bilateral adnexectomy+pelvic lymph node dissection+para-aortic lymph node dissection+omentectomy	Basically, additional surgery is performed	No					Yes	Affecting the scheduling of surgeries;Stricter regulations on surgery completion time	Partially in use (e.g., p53 immunostaining)	No		I don't think I will
Institution 277	30-39	40-49	3-4	1-2	3-4	1-2	Endometrial cancer surgery is performed by both laparoscopy and robotic assistance.	Robotic-assisted surgery is more common	Total hysterectomy + bilateral adnexectomy	Total hysterectomy + bilateral adnexectomy	Total hysterectomy + bilateral adnexectomy	Total hysterectomy + bilateral adnexectomy+pelvic lymph node dissection	Total hysterectomy + bilateral adnexectomy+pelvic lymph node dissection	Total hysterectomy + bilateral adnexectomy+pelvic lymph node dissection	Total hysterectomy + bilateral adnexectomy+pelvic lymph node dissection+para-aortic lymph node dissection+omentectomy	Total hysterectomy + bilateral adnexectomy+pelvic lymph node dissection+para-aortic lymph node dissection+omentectomy	Total hysterectomy + bilateral adnexectomy+pelvic lymph node dissection+para-aortic lymph node dissection+omentectomy	Total hysterectomy + bilateral adnexectomy+pelvic lymph node dissection+para-aortic lymph node dissection+omentectomy	Total hysterectomy + bilateral adnexectomy+pelvic lymph node dissection+para-aortic lymph node dissection+omentectomy	Total hysterectomy + bilateral adnexectomy+pelvic lymph node dissection+para-aortic lymph node dissection+omentectomy	No surgery is performed; however, chemotherapy is administered	Yes	Description in the endometrial cancer treatment guidelines or the gynecological endoscopic surgery guidelines	The indications for lymph node dissection have changed	Clinical stage;Elderly;Severe obesity	Clinical stage;Elderly;Complications of other organs	No
Institution 368	30-39	40-49	1-2	1-2	1-2	1-2	Endometrial cancer surgery is performed only by laparoscopy.	Laparoscopic surgery is more common	No surgery	Total hysterectomy + bilateral adnexectomy	No surgery	No surgery	Total hysterectomy + bilateral adnexectomy	No surgery	Total hysterectomy + bilateral adnexectomy+pelvic lymph node dissection+para-aortic lymph node dissection+omentectomy	No surgery	No surgery	Total hysterectomy + bilateral adnexectomy+pelvic lymph node dissection+para-aortic lymph node dissection+omentectomy	No surgery	No surgery	Individual response	No					Cannot say either way	Stricter regulations on surgery completion time	No plans to introduce at this time	No		I can't say either way
Institution 398	30-39	40-49	0	1-2	1-2	0	Endometrial cancer surgery is performed only by laparotomy.		Total hysterectomy + bilateral adnexectomy	No surgery	No surgery	Total hysterectomy + bilateral adnexectomy+pelvic lymph node dissection	No surgery	No surgery	Total hysterectomy + bilateral adnexectomy+pelvic lymph node dissection+para-aortic lymph node dissection+omentectomy	No surgery	No surgery	Total hysterectomy + bilateral adnexectomy+pelvic lymph node dissection+para-aortic lymph node dissection+omentectomy	No surgery	No surgery	Individual response	Cannot say either way	Description in the endometrial cancer treatment guidelines or the gynecological endoscopic surgery guidelines;Technical problems with laparoscopic or robotic-assisted surgery	Other	Clinical stage;Histological type of endometrial cancer;Elderly	Clinical stage;Histological type of endometrial cancer;Complications of other organs;Elderly	No
Institution 41	40-49	40-49	5-6	5-6	3-4	1-2	Endometrial cancer surgery is performed only by laparoscopy.	Laparoscopic surgery is more common	Total hysterectomy + bilateral adnexectomy	Total hysterectomy + bilateral adnexectomy	No surgery	Total hysterectomy + bilateral adnexectomy+pelvic lymph node dissection	Total hysterectomy + bilateral adnexectomy+pelvic lymph node dissection	No surgery	Total hysterectomy + bilateral adnexectomy+pelvic lymph node dissection+para-aortic lymph node dissection+omentectomy	No surgery	No surgery	Total hysterectomy + bilateral adnexectomy+pelvic lymph node dissection+para-aortic lymph node dissection+omentectomy	No surgery	No surgery	Basically, additional surgery is performed	No					Yes	Affecting the scheduling of surgeries;Stricter regulations on surgery completion time;	No plans to introduce at this time	No		I think I will
Institution 46	40-49	40-49	5-6	≧7	≧7	3-4	Endometrial cancer surgery is performed by both laparoscopy and robotic assistance.	Robotic-assisted surgery is more common	Total hysterectomy + bilateral adnexectomy	Total hysterectomy + bilateral adnexectomy	Total hysterectomy + bilateral adnexectomy	Total hysterectomy + bilateral adnexectomy	Total hysterectomy + bilateral adnexectomy	Total hysterectomy + bilateral adnexectomy	Total hysterectomy + bilateral adnexectomy+pelvic lymph node dissection	Total hysterectomy + bilateral adnexectomy+pelvic lymph node dissection	Total hysterectomy + bilateral adnexectomy+pelvic lymph node dissection	Total hysterectomy + bilateral adnexectomy+pelvic lymph node dissection	Total hysterectomy + bilateral adnexectomy+pelvic lymph node dissection	Total hysterectomy + bilateral adnexectomy+pelvic lymph node dissection	No surgery is performed; however, chemotherapy is administered	No					No
Institution 59	40-49	40-49	3-4	1-2	3-4	1-2	Endometrial cancer surgery is performed by both laparoscopy and robotic assistance.	They are almost equal	Total hysterectomy + bilateral adnexectomy	Total hysterectomy + bilateral adnexectomy	Total hysterectomy + bilateral adnexectomy	Total hysterectomy + bilateral adnexectomy	Total hysterectomy + bilateral adnexectomy	Total hysterectomy + bilateral adnexectomy	Total hysterectomy + bilateral adnexectomy+pelvic lymph node dissection+para-aortic lymph node dissection+omentectomy	No surgery	No surgery	Total hysterectomy + bilateral adnexectomy+pelvic lymph node dissection+para-aortic lymph node dissection+omentectomy	No surgery	No surgery	Basically, additional surgery is performed	No					No
Institution 65	40-49	40-49	3-4	5-6	5-6	1-2	Endometrial cancer surgery is performed by both laparoscopy and robotic assistance.	Robotic-assisted surgery is more common	No surgery	Total hysterectomy + bilateral adnexectomy+pelvic lymph node dissection	Total hysterectomy + bilateral adnexectomy+pelvic lymph node dissection	No surgery	Total hysterectomy + bilateral adnexectomy+pelvic lymph node dissection	Total hysterectomy + bilateral adnexectomy+pelvic lymph node dissection	Total hysterectomy + bilateral adnexectomy+pelvic lymph node dissection+para-aortic lymph node dissection+omentectomy	Total hysterectomy + bilateral adnexectomy+pelvic lymph node dissection+para-aortic lymph node dissection+omentectomy	No surgery	Total hysterectomy + bilateral adnexectomy+pelvic lymph node dissection+para-aortic lymph node dissection+omentectomy	Total hysterectomy + bilateral adnexectomy+pelvic lymph node dissection+para-aortic lymph node dissection+omentectomy	No surgery	Individual response	Yes	Insurance coverage;Technical problems with laparoscopic or robotic-assisted surgery;Because it takes time to operate;Personnel problems (including changes in the number of working physicians and the introduction of work style reforms for physicians);	The indications for lymph node dissection have changed;The method of hysterectomy has changed;The technique of lymph node dissection has changed;	Severe obesity;Elderly;	Clinical stage;Histological type of endometrial cancer;Elderly;	Yes	Affecting the scheduling of surgeries;Changed the number of people participating in surgery;	Partially in use (e.g., p53 immunostaining)	Yes	Yes
Institution 114	40-49	40-49	3-4	3-4	3-4	0	Endometrial cancer surgery is performed by both laparoscopy and robotic assistance.	They are almost equal	Total hysterectomy + bilateral adnexectomy	Total hysterectomy + bilateral adnexectomy	Total hysterectomy + bilateral adnexectomy	Total hysterectomy + bilateral adnexectomy	Total hysterectomy + bilateral adnexectomy	Total hysterectomy + bilateral adnexectomy	Total hysterectomy + bilateral adnexectomy+pelvic lymph node dissection+para-aortic lymph node dissection+omentectomy	Total hysterectomy + bilateral adnexectomy+pelvic lymph node dissection+para-aortic lymph node dissection+omentectomy	No surgery	Total hysterectomy + bilateral adnexectomy+pelvic lymph node dissection+para-aortic lymph node dissection+omentectomy	Total hysterectomy + bilateral adnexectomy+pelvic lymph node dissection+para-aortic lymph node dissection+omentectomy	No surgery	Individual response	No					Yes	Changed the number of people participating in surgery;Affecting the scheduling of surgeries	Partially in use (e.g., p53 immunostaining)	No		I think I will
Institution 164	40-49	40-49	≧7	5-6	5-6	1-2	Endometrial cancer surgery is performed by both laparoscopy and robotic assistance.	Laparoscopic surgery is more common	Total hysterectomy + bilateral adnexectomy	Total hysterectomy + bilateral adnexectomy	Total hysterectomy + bilateral adnexectomy	Total hysterectomy + bilateral adnexectomy+pelvic lymph node dissection	Total hysterectomy + bilateral adnexectomy+pelvic lymph node dissection	Total hysterectomy + bilateral adnexectomy+pelvic lymph node dissection	Total hysterectomy + bilateral adnexectomy+pelvic lymph node dissection+para-aortic lymph node dissection+omentectomy	Total hysterectomy + bilateral adnexectomy+pelvic lymph node dissection+para-aortic lymph node dissection+omentectomy	No surgery	Total hysterectomy + bilateral adnexectomy+pelvic lymph node dissection+para-aortic lymph node dissection+omentectomy	Total hysterectomy + bilateral adnexectomy+pelvic lymph node dissection+para-aortic lymph node dissection+omentectomy	No surgery	Individual response	No					Yes	Affecting the scheduling of surgeries;Stricter regulations on surgery completion time	No plans to introduce at this time	No		I think I will
Institution 187	40-49	40-49	1-2	0	1-2	0	Endometrial cancer surgery is performed by both laparoscopy and robotic assistance.	Robotic-assisted surgery is more common	Total hysterectomy + bilateral adnexectomy+pelvic lymph node dissection	Total hysterectomy + bilateral adnexectomy+pelvic lymph node dissection	Total hysterectomy + bilateral adnexectomy+pelvic lymph node dissection	Total hysterectomy + bilateral adnexectomy+pelvic lymph node dissection	Total hysterectomy + bilateral adnexectomy+pelvic lymph node dissection	Total hysterectomy + bilateral adnexectomy+pelvic lymph node dissection	Total hysterectomy + bilateral adnexectomy+pelvic lymph node dissection+para-aortic lymph node dissection+omentectomy	No surgery	No surgery	Total hysterectomy + bilateral adnexectomy+pelvic lymph node dissection+para-aortic lymph node dissection+omentectomy	No surgery	No surgery	No surgery is performed; however, chemotherapy is administered	No			Other		No
Institution 196	40-49	40-49	3-4	5-6	≧7	3-4	Endometrial cancer surgery is performed by both laparoscopy and robotic assistance.	Robotic-assisted surgery is more common	No surgery	Total hysterectomy + bilateral adnexectomy	Total hysterectomy + bilateral adnexectomy	No surgery	Total hysterectomy + bilateral adnexectomy+pelvic lymph node dissection	Total hysterectomy + bilateral adnexectomy+pelvic lymph node dissection	Total hysterectomy + bilateral adnexectomy+pelvic lymph node dissection+para-aortic lymph node dissection+omentectomy	Total hysterectomy + bilateral adnexectomy+pelvic lymph node dissection+para-aortic lymph node dissection+omentectomy	No surgery	Total hysterectomy + bilateral adnexectomy+pelvic lymph node dissection+para-aortic lymph node dissection+omentectomy	Total hysterectomy + bilateral adnexectomy+pelvic lymph node dissection+para-aortic lymph node dissection+omentectomy	No surgery	Individual response	Yes	Description in the endometrial cancer treatment guidelines or the gynecological endoscopic surgery guidelines;Insurance coverage	The indications for lymph node dissection have changed;Other		Complications of other organs	Yes	Changed the number of people participating in surgery	Not currently in use, but planned for the future	Yes	Yes
Institution 213	40-49	40-49	≧7	≧7	≧7	5-6	Endometrial cancer surgery is performed by both laparoscopy and robotic assistance.	Robotic-assisted surgery is more common	No surgery	Total hysterectomy + bilateral adnexectomy	Total hysterectomy + bilateral adnexectomy	No surgery	Total hysterectomy + bilateral adnexectomy+pelvic lymph node dissection	Total hysterectomy + bilateral adnexectomy+pelvic lymph node dissection	Total hysterectomy + bilateral adnexectomy+pelvic lymph node dissection+para-aortic lymph node dissection	No surgery	No surgery	Total hysterectomy + bilateral adnexectomy+pelvic lymph node dissection+para-aortic lymph node dissection	No surgery	No surgery	Basically, additional surgery is performed	No					No
Institution 240	40-49	40-49	5-6	5-6	3-4	1-2	Endometrial cancer surgery is performed only by laparoscopy.	Laparoscopic surgery is more common	Total hysterectomy + bilateral adnexectomy	Total hysterectomy + bilateral adnexectomy	No surgery	Total hysterectomy + bilateral adnexectomy+pelvic lymph node dissection	Total hysterectomy + bilateral adnexectomy+pelvic lymph node dissection	No surgery	Total hysterectomy + bilateral adnexectomy+pelvic lymph node dissection+para-aortic lymph node dissection+omentectomy	No surgery	No surgery	Total hysterectomy + bilateral adnexectomy+pelvic lymph node dissection+para-aortic lymph node dissection+omentectomy	Total hysterectomy + bilateral adnexectomy+pelvic lymph node dissection+para-aortic lymph node dissection+omentectomy	No surgery	Basically, additional surgery is performed	No					Yes	Affecting the scheduling of surgeries;Stricter regulations on surgery completion time	No plans to introduce at this time	No		I think I will
Institution 279	40-49	40-49	5-6	3-4	≧7	1-2	Endometrial cancer surgery is performed by both laparoscopy and robotic assistance.	Laparoscopic surgery is more common	No surgery	Total hysterectomy + bilateral adnexectomy+pelvic lymph node dissection	Total hysterectomy + bilateral adnexectomy	No surgery	Total hysterectomy + bilateral adnexectomy+pelvic lymph node dissection	Total hysterectomy + bilateral adnexectomy	No surgery	Total hysterectomy + bilateral adnexectomy+pelvic lymph node dissection	Total hysterectomy + bilateral adnexectomy	Total hysterectomy + bilateral adnexectomy+pelvic lymph node dissection+para-aortic lymph node dissection+omentectomy	No surgery	No surgery	Individual response	No					No
Institution 378	40-49	40-49	1-2	3-4	3-4	1-2	Endometrial cancer surgery is performed by both laparoscopy and robotic assistance.	Robotic-assisted surgery is more common	No surgery	Total hysterectomy + bilateral adnexectomy	Total hysterectomy + bilateral adnexectomy	No surgery	Total hysterectomy + bilateral adnexectomy	Total hysterectomy + bilateral adnexectomy	Total hysterectomy + bilateral adnexectomy+pelvic lymph node dissection	Total hysterectomy + bilateral adnexectomy+pelvic lymph node dissection	Total hysterectomy + bilateral adnexectomy+pelvic lymph node dissection	Total hysterectomy + bilateral adnexectomy+pelvic lymph node dissection+para-aortic lymph node dissection	Total hysterectomy + bilateral adnexectomy+pelvic lymph node dissection+para-aortic lymph node dissection	Total hysterectomy + bilateral adnexectomy+pelvic lymph node dissection+para-aortic lymph node dissection	Individual response	Cannot say either way	Description in the endometrial cancer treatment guidelines or the gynecological endoscopic surgery guidelines;Insurance coverage	The indications for lymph node dissection have changed;The indications for surgery have changed	Clinical stage;Histological type of endometrial cancer;Complications of other organs;Elderly	Clinical stage;Histological type of endometrial cancer;Complications of other organs;Elderly	Cannot say either way	Stricter regulations on surgery completion time;Changed the number of people participating in surgery	Partially in use (e.g., p53 immunostaining)	No		I think I will
Institution 386	40-49	40-49	3-4	1-2	1-2	0	Endometrial cancer surgery is performed by both laparoscopy and robotic assistance.	They are almost equal	Total hysterectomy + bilateral adnexectomy+pelvic lymph node dissection	Total hysterectomy + bilateral adnexectomy+pelvic lymph node dissection	Total hysterectomy + bilateral adnexectomy+pelvic lymph node dissection	Total hysterectomy + bilateral adnexectomy+pelvic lymph node dissection+para-aortic lymph node dissection	Total hysterectomy + bilateral adnexectomy+pelvic lymph node dissection	Total hysterectomy + bilateral adnexectomy+pelvic lymph node dissection	Total hysterectomy + bilateral adnexectomy+pelvic lymph node dissection+para-aortic lymph node dissection+omentectomy	Total hysterectomy + bilateral adnexectomy+pelvic lymph node dissection	Total hysterectomy + bilateral adnexectomy+pelvic lymph node dissection	Total hysterectomy + bilateral adnexectomy+pelvic lymph node dissection+para-aortic lymph node dissection+omentectomy	No surgery	No surgery	No surgery is performed; however, chemotherapy is administered	Cannot say either way	Other	Other	Clinical stage;Elderly	Clinical stage;Severe obesity;Elderly	No
